# Supplementary material for: Integrated multiomics reveals starvation-driven keratin degradation and persistence in Fervidobacterium islandicum AW-1
Source: iScience. 2026 Apr 20;29(5):115755. doi: 10.1016/j.isci.2026.115755 (PMC13157175; doi:10.1016/j.isci.2026.115755)
Supplement: Data S3. Network analysis, related to Figures 3E and S4 [file mmc4.xlsx]

## Sheet: Sheet1. Network analysis
DataSet S3. Protein-Protein Interaction Network Analysis
Node symbol	Node gene	Node	Edge	neighborhood	neighborhood_transferred	fusion	cooccurence	homology	coexpression	coexpression_transferred	experiments	experiments_transferred	database	database_transferred	textmining	textmining_transferred	combined_score	Proteome_Mem_log2FC (Fea/Glc)	Proteome_Cyto_log2FC (Fea/Glc)	transcriptome_log2FC (Fea/Glc)	transcriptome_log2FC (Fea/Pep)	transcriptome_log2FC (Fea/Trp)	translation	product	KEGG gene set	GO
NA23_RS00020		NA23_RS00020	NA23_RS03430	0	119	0	407	0	0	81	0	0	0	0	0	57	486	-0.71	-4.53289				significant	BMP family ABC transporter substrate-binding protein	fia02010 ABC transporters	GO:0005886
NA23_RS00020		NA23_RS00020	NA23_RS10930	0	0	0	0	0	0	0	0	0	0	0	0	591	591	-0.71	-4.53289				significant	BMP family ABC transporter substrate-binding protein	fia02010 ABC transporters	GO:0005886
NA23_RS00020		NA23_RS00020	NA23_RS00015	432	114	0	212	0	0	0	0	0	0	0	0	0	569	-0.71	-4.53289				significant	BMP family ABC transporter substrate-binding protein	fia02010 ABC transporters	GO:0005886
NA23_RS00025		NA23_RS00025	NA23_RS00030	494	58	0	0	0	0	0	0	0	0	0	0	0	502	-2.14					significant	ABC transporter ATP-binding protein	fia02010 ABC transporters	GO:0005524|GO:0042626|GO:0000166|GO:0055085
NA23_RS00025		NA23_RS00025	NA23_RS00040	409	44	0	0	0	0	0	0	0	0	0	0	0	411	-2.14					significant	ABC transporter ATP-binding protein	fia02010 ABC transporters	GO:0005524|GO:0042626|GO:0000166|GO:0055085
NA23_RS00025		NA23_RS00025	NA23_RS00035	437	47	0	0	0	0	0	0	0	0	0	0	0	441	-2.14					significant	ABC transporter ATP-binding protein	fia02010 ABC transporters	GO:0005524|GO:0042626|GO:0000166|GO:0055085
NA23_RS00030		NA23_RS00030	NA23_RS00045	598	59	0	0	0	0	0	0	0	0	0	0	0	606	-0.55					significant	ABC transporter permease	fia02010 ABC transporters	GO:0016021|GO:0022857|GO:0055085|GO:0016020|GO:0005886
NA23_RS00030		NA23_RS00030	NA23_RS00025	494	58	0	0	0	0	0	0	0	0	0	0	0	502	-0.55					significant	ABC transporter permease	fia02010 ABC transporters	GO:0016021|GO:0022857|GO:0055085|GO:0016020|GO:0005886
NA23_RS00030		NA23_RS00030	NA23_RS00055	447	47	0	0	0	0	0	0	0	0	0	0	0	451	-0.55					significant	ABC transporter permease	fia02010 ABC transporters	GO:0016021|GO:0022857|GO:0055085|GO:0016020|GO:0005886
NA23_RS00030		NA23_RS00030	NA23_RS00040	678	87	0	0	0	0	0	0	0	0	0	0	0	693	-0.55					significant	ABC transporter permease	fia02010 ABC transporters	GO:0016021|GO:0022857|GO:0055085|GO:0016020|GO:0005886
NA23_RS00030		NA23_RS00030	NA23_RS00050	598	59	0	0	0	0	0	0	0	0	0	0	0	606	-0.55					significant	ABC transporter permease	fia02010 ABC transporters	GO:0016021|GO:0022857|GO:0055085|GO:0016020|GO:0005886
NA23_RS00030		NA23_RS00030	NA23_RS00035	734	112	0	0	0	0	0	0	0	0	0	0	0	754	-0.55					significant	ABC transporter permease	fia02010 ABC transporters	GO:0016021|GO:0022857|GO:0055085|GO:0016020|GO:0005886
NA23_RS00030		NA23_RS00030	NA23_RS08365	0	119	899	750	0	0	0	0	0	0	0	0	0	976	-0.55					significant	ABC transporter permease	fia02010 ABC transporters	GO:0016021|GO:0022857|GO:0055085|GO:0016020|GO:0005886
NA23_RS00050		NA23_RS00050	NA23_RS09730	0	328	0	784	0	0	0	0	0	0	0	0	0	848		-2.53552				significant	HU family DNA-binding protein		GO:0003677|GO:0003674|GO:0003676|GO:0005488|GO:0005575|GO:0005622|GO:0005623|GO:0005737|GO:0005829|GO:0008150|GO:0009889|GO:0010556|GO:0019219|GO:0019222|GO:0031323|GO:0031326|GO:0044424|GO:0044444|GO:0044464|GO:0050789|GO:0050794|GO:0051171|GO:0051252|GO:0060255|GO:0065007|GO:0080090|GO:0097159|GO:1901363|GO:1903506|GO:2001141
NA23_RS00050		NA23_RS00050	NA23_RS00040	742	325	0	167	0	0	0	0	0	0	0	0	0	842		-2.53552				significant	HU family DNA-binding protein		GO:0003677|GO:0003674|GO:0003676|GO:0005488|GO:0005575|GO:0005622|GO:0005623|GO:0005737|GO:0005829|GO:0008150|GO:0009889|GO:0010556|GO:0019219|GO:0019222|GO:0031323|GO:0031326|GO:0044424|GO:0044444|GO:0044464|GO:0050789|GO:0050794|GO:0051171|GO:0051252|GO:0060255|GO:0065007|GO:0080090|GO:0097159|GO:1901363|GO:1903506|GO:2001141
NA23_RS00050		NA23_RS00050	NA23_RS00060	518	121	0	0	0	0	0	0	0	0	0	0	0	558		-2.53552				significant	HU family DNA-binding protein		GO:0003677|GO:0003674|GO:0003676|GO:0005488|GO:0005575|GO:0005622|GO:0005623|GO:0005737|GO:0005829|GO:0008150|GO:0009889|GO:0010556|GO:0019219|GO:0019222|GO:0031323|GO:0031326|GO:0044424|GO:0044444|GO:0044464|GO:0050789|GO:0050794|GO:0051171|GO:0051252|GO:0060255|GO:0065007|GO:0080090|GO:0097159|GO:1901363|GO:1903506|GO:2001141
NA23_RS00050		NA23_RS00050	NA23_RS06625	0	117	0	780	0	0	0	0	0	0	0	0	0	797		-2.53552				significant	HU family DNA-binding protein		GO:0003677|GO:0003674|GO:0003676|GO:0005488|GO:0005575|GO:0005622|GO:0005623|GO:0005737|GO:0005829|GO:0008150|GO:0009889|GO:0010556|GO:0019219|GO:0019222|GO:0031323|GO:0031326|GO:0044424|GO:0044444|GO:0044464|GO:0050789|GO:0050794|GO:0051171|GO:0051252|GO:0060255|GO:0065007|GO:0080090|GO:0097159|GO:1901363|GO:1903506|GO:2001141
NA23_RS00050		NA23_RS00050	NA23_RS00070	377	120	0	0	0	0	0	0	0	0	0	0	0	429		-2.53552				significant	HU family DNA-binding protein		GO:0003677|GO:0003674|GO:0003676|GO:0005488|GO:0005575|GO:0005622|GO:0005623|GO:0005737|GO:0005829|GO:0008150|GO:0009889|GO:0010556|GO:0019219|GO:0019222|GO:0031323|GO:0031326|GO:0044424|GO:0044444|GO:0044464|GO:0050789|GO:0050794|GO:0051171|GO:0051252|GO:0060255|GO:0065007|GO:0080090|GO:0097159|GO:1901363|GO:1903506|GO:2001141
NA23_RS00050		NA23_RS00050	NA23_RS00820	0	341	0	172	0	0	0	0	123	0	0	0	105	514		-2.53552				significant	HU family DNA-binding protein		GO:0003677|GO:0003674|GO:0003676|GO:0005488|GO:0005575|GO:0005622|GO:0005623|GO:0005737|GO:0005829|GO:0008150|GO:0009889|GO:0010556|GO:0019219|GO:0019222|GO:0031323|GO:0031326|GO:0044424|GO:0044444|GO:0044464|GO:0050789|GO:0050794|GO:0051171|GO:0051252|GO:0060255|GO:0065007|GO:0080090|GO:0097159|GO:1901363|GO:1903506|GO:2001141
NA23_RS00050		NA23_RS00050	NA23_RS03295	0	0	0	401	0	0	0	0	0	0	0	0	0	401		-2.53552				significant	HU family DNA-binding protein		GO:0003677|GO:0003674|GO:0003676|GO:0005488|GO:0005575|GO:0005622|GO:0005623|GO:0005737|GO:0005829|GO:0008150|GO:0009889|GO:0010556|GO:0019219|GO:0019222|GO:0031323|GO:0031326|GO:0044424|GO:0044444|GO:0044464|GO:0050789|GO:0050794|GO:0051171|GO:0051252|GO:0060255|GO:0065007|GO:0080090|GO:0097159|GO:1901363|GO:1903506|GO:2001141
NA23_RS00050		NA23_RS00050	NA23_RS00030	598	59	0	0	0	0	0	0	0	0	0	0	0	606		-2.53552				significant	HU family DNA-binding protein		GO:0003677|GO:0003674|GO:0003676|GO:0005488|GO:0005575|GO:0005622|GO:0005623|GO:0005737|GO:0005829|GO:0008150|GO:0009889|GO:0010556|GO:0019219|GO:0019222|GO:0031323|GO:0031326|GO:0044424|GO:0044444|GO:0044464|GO:0050789|GO:0050794|GO:0051171|GO:0051252|GO:0060255|GO:0065007|GO:0080090|GO:0097159|GO:1901363|GO:1903506|GO:2001141
NA23_RS00050		NA23_RS00050	NA23_RS00870	0	88	0	589	0	0	0	0	123	0	0	0	0	642		-2.53552				significant	HU family DNA-binding protein		GO:0003677|GO:0003674|GO:0003676|GO:0005488|GO:0005575|GO:0005622|GO:0005623|GO:0005737|GO:0005829|GO:0008150|GO:0009889|GO:0010556|GO:0019219|GO:0019222|GO:0031323|GO:0031326|GO:0044424|GO:0044444|GO:0044464|GO:0050789|GO:0050794|GO:0051171|GO:0051252|GO:0060255|GO:0065007|GO:0080090|GO:0097159|GO:1901363|GO:1903506|GO:2001141
NA23_RS00050		NA23_RS00050	NA23_RS03275	0	0	0	430	0	0	0	0	0	0	0	0	0	430		-2.53552				significant	HU family DNA-binding protein		GO:0003677|GO:0003674|GO:0003676|GO:0005488|GO:0005575|GO:0005622|GO:0005623|GO:0005737|GO:0005829|GO:0008150|GO:0009889|GO:0010556|GO:0019219|GO:0019222|GO:0031323|GO:0031326|GO:0044424|GO:0044444|GO:0044464|GO:0050789|GO:0050794|GO:0051171|GO:0051252|GO:0060255|GO:0065007|GO:0080090|GO:0097159|GO:1901363|GO:1903506|GO:2001141
NA23_RS00050		NA23_RS00050	NA23_RS00865	0	121	0	499	0	0	0	0	0	0	0	0	0	540		-2.53552				significant	HU family DNA-binding protein		GO:0003677|GO:0003674|GO:0003676|GO:0005488|GO:0005575|GO:0005622|GO:0005623|GO:0005737|GO:0005829|GO:0008150|GO:0009889|GO:0010556|GO:0019219|GO:0019222|GO:0031323|GO:0031326|GO:0044424|GO:0044444|GO:0044464|GO:0050789|GO:0050794|GO:0051171|GO:0051252|GO:0060255|GO:0065007|GO:0080090|GO:0097159|GO:1901363|GO:1903506|GO:2001141
NA23_RS00050		NA23_RS00050	NA23_RS00860	0	0	0	617	0	0	0	0	0	0	0	0	0	617		-2.53552				significant	HU family DNA-binding protein		GO:0003677|GO:0003674|GO:0003676|GO:0005488|GO:0005575|GO:0005622|GO:0005623|GO:0005737|GO:0005829|GO:0008150|GO:0009889|GO:0010556|GO:0019219|GO:0019222|GO:0031323|GO:0031326|GO:0044424|GO:0044444|GO:0044464|GO:0050789|GO:0050794|GO:0051171|GO:0051252|GO:0060255|GO:0065007|GO:0080090|GO:0097159|GO:1901363|GO:1903506|GO:2001141
NA23_RS00050		NA23_RS00050	NA23_RS00055	614	327	0	784	0	0	0	0	0	0	0	0	0	939		-2.53552				significant	HU family DNA-binding protein		GO:0003677|GO:0003674|GO:0003676|GO:0005488|GO:0005575|GO:0005622|GO:0005623|GO:0005737|GO:0005829|GO:0008150|GO:0009889|GO:0010556|GO:0019219|GO:0019222|GO:0031323|GO:0031326|GO:0044424|GO:0044444|GO:0044464|GO:0050789|GO:0050794|GO:0051171|GO:0051252|GO:0060255|GO:0065007|GO:0080090|GO:0097159|GO:1901363|GO:1903506|GO:2001141
NA23_RS00050		NA23_RS00050	NA23_RS03270	0	296	0	188	0	0	0	0	0	0	0	0	91	434		-2.53552				significant	HU family DNA-binding protein		GO:0003677|GO:0003674|GO:0003676|GO:0005488|GO:0005575|GO:0005622|GO:0005623|GO:0005737|GO:0005829|GO:0008150|GO:0009889|GO:0010556|GO:0019219|GO:0019222|GO:0031323|GO:0031326|GO:0044424|GO:0044444|GO:0044464|GO:0050789|GO:0050794|GO:0051171|GO:0051252|GO:0060255|GO:0065007|GO:0080090|GO:0097159|GO:1901363|GO:1903506|GO:2001141
NA23_RS00050		NA23_RS00050	NA23_RS00065	377	120	0	0	0	0	0	0	0	0	0	0	0	429		-2.53552				significant	HU family DNA-binding protein		GO:0003677|GO:0003674|GO:0003676|GO:0005488|GO:0005575|GO:0005622|GO:0005623|GO:0005737|GO:0005829|GO:0008150|GO:0009889|GO:0010556|GO:0019219|GO:0019222|GO:0031323|GO:0031326|GO:0044424|GO:0044444|GO:0044464|GO:0050789|GO:0050794|GO:0051171|GO:0051252|GO:0060255|GO:0065007|GO:0080090|GO:0097159|GO:1901363|GO:1903506|GO:2001141
NA23_RS00050		NA23_RS00050	NA23_RS00035	684	0	0	0	0	0	0	0	0	0	0	0	0	684		-2.53552				significant	HU family DNA-binding protein		GO:0003677|GO:0003674|GO:0003676|GO:0005488|GO:0005575|GO:0005622|GO:0005623|GO:0005737|GO:0005829|GO:0008150|GO:0009889|GO:0010556|GO:0019219|GO:0019222|GO:0031323|GO:0031326|GO:0044424|GO:0044444|GO:0044464|GO:0050789|GO:0050794|GO:0051171|GO:0051252|GO:0060255|GO:0065007|GO:0080090|GO:0097159|GO:1901363|GO:1903506|GO:2001141
NA23_RS00050		NA23_RS00050	NA23_RS00450	0	328	0	674	0	0	0	0	0	0	0	0	0	771		-2.53552				significant	HU family DNA-binding protein		GO:0003677|GO:0003674|GO:0003676|GO:0005488|GO:0005575|GO:0005622|GO:0005623|GO:0005737|GO:0005829|GO:0008150|GO:0009889|GO:0010556|GO:0019219|GO:0019222|GO:0031323|GO:0031326|GO:0044424|GO:0044444|GO:0044464|GO:0050789|GO:0050794|GO:0051171|GO:0051252|GO:0060255|GO:0065007|GO:0080090|GO:0097159|GO:1901363|GO:1903506|GO:2001141
NA23_RS00050		NA23_RS00050	NA23_RS00045	845	320	0	761	0	0	0	0	0	0	0	0	0	972		-2.53552				significant	HU family DNA-binding protein		GO:0003677|GO:0003674|GO:0003676|GO:0005488|GO:0005575|GO:0005622|GO:0005623|GO:0005737|GO:0005829|GO:0008150|GO:0009889|GO:0010556|GO:0019219|GO:0019222|GO:0031323|GO:0031326|GO:0044424|GO:0044444|GO:0044464|GO:0050789|GO:0050794|GO:0051171|GO:0051252|GO:0060255|GO:0065007|GO:0080090|GO:0097159|GO:1901363|GO:1903506|GO:2001141
NA23_RS00060		NA23_RS00060	NA23_RS00035	431	0	0	0	0	0	0	0	0	0	0	0	0	431	0.72					significant	FecR domain-containing protein
NA23_RS00060		NA23_RS00060	NA23_RS00050	518	121	0	0	0	0	0	0	0	0	0	0	0	558	0.72					significant	FecR domain-containing protein
NA23_RS00060		NA23_RS00060	NA23_RS00065	584	124	0	0	0	0	0	0	0	0	0	0	0	620	0.72					significant	FecR domain-containing protein
NA23_RS00060		NA23_RS00060	NA23_RS00045	518	47	0	0	0	0	0	0	0	0	0	0	0	521	0.72					significant	FecR domain-containing protein
NA23_RS00060		NA23_RS00060	NA23_RS00070	584	124	0	0	0	0	0	0	0	0	0	0	0	620	0.72					significant	FecR domain-containing protein
NA23_RS00060		NA23_RS00060	NA23_RS00040	462	120	0	0	0	0	0	0	0	0	0	0	0	507	0.72					significant	FecR domain-containing protein
NA23_RS00060		NA23_RS00060	NA23_RS00055	703	58	0	0	0	0	0	0	0	0	0	0	0	709	0.72					significant	FecR domain-containing protein
NA23_RS00060		NA23_RS00060	NA23_RS00085	262	307	0	0	0	0	0	0	0	0	0	0	0	467	0.72					significant	FecR domain-containing protein
NA23_RS00095		NA23_RS00095	NA23_RS00085	544	341	0	0	0	0	0	0	0	0	0	0	0	686	-1.91					significant	hypothetical protein
NA23_RS00095		NA23_RS00095	NA23_RS00100	845	124	0	0	0	0	0	0	0	0	0	0	0	859	-1.91					significant	hypothetical protein
NA23_RS00095		NA23_RS00095	NA23_RS00110	567	110	0	0	0	0	0	0	0	0	0	0	0	599	-1.91					significant	hypothetical protein
NA23_RS00095		NA23_RS00095	NA23_RS00130	410	117	0	0	0	0	0	0	0	0	0	0	0	457	-1.91					significant	hypothetical protein
NA23_RS00095		NA23_RS00095	NA23_RS00090	845	124	0	0	0	0	0	0	0	0	0	0	0	859	-1.91					significant	hypothetical protein
NA23_RS00095		NA23_RS00095	NA23_RS00105	660	110	0	0	0	0	0	0	0	0	0	0	0	684	-1.91					significant	hypothetical protein
NA23_RS00095		NA23_RS00095	NA23_RS00125	410	113	0	0	0	0	0	0	0	0	0	0	0	454	-1.91					significant	hypothetical protein
NA23_RS00095		NA23_RS00095	NA23_RS00115	479	119	0	0	0	0	0	0	0	0	0	0	90	546	-1.91					significant	hypothetical protein
NA23_RS00095		NA23_RS00095	NA23_RS00120	479	155	0	0	0	0	0	0	0	0	0	0	0	541	-1.91					significant	hypothetical protein
NA23_RS00095		NA23_RS00095	NA23_RS02365	0	187	0	0	0	0	93	0	223	0	0	0	159	453	-1.91					significant	hypothetical protein
NA23_RS00100		NA23_RS00100	NA23_RS02580	0	42	0	0	0	0	79	0	0	0	0	0	595	611	-1.77					significant	hypothetical protein		GO:0005515
NA23_RS00100		NA23_RS00100	NA23_RS08885	0	44	0	0	0	0	0	0	0	0	0	0	569	570	-1.77					significant	hypothetical protein		GO:0005515
NA23_RS00100		NA23_RS00100	NA23_RS08515	0	187	0	229	0	0	74	0	0	0	0	0	157	445	-1.77					significant	hypothetical protein		GO:0005515
NA23_RS00100		NA23_RS00100	NA23_RS08070	0	0	0	0	0	0	0	0	0	0	0	0	569	569	-1.77					significant	hypothetical protein		GO:0005515
NA23_RS00100		NA23_RS00100	NA23_RS00105	660	112	0	0	0	0	0	0	0	0	0	0	0	685	-1.77					significant	hypothetical protein		GO:0005515
NA23_RS00100		NA23_RS00100	NA23_RS01840	0	42	0	0	0	0	0	0	0	0	0	0	591	591	-1.77					significant	hypothetical protein		GO:0005515
NA23_RS00100		NA23_RS00100	NA23_RS09245	0	0	0	0	0	0	0	0	0	0	0	0	473	473	-1.77					significant	hypothetical protein		GO:0005515
NA23_RS00100		NA23_RS00100	NA23_RS06030	0	0	0	202	0	0	0	0	0	0	0	0	569	641	-1.77					significant	hypothetical protein		GO:0005515
NA23_RS00100		NA23_RS00100	NA23_RS00130	410	119	0	0	0	0	0	0	0	0	0	0	0	458	-1.77					significant	hypothetical protein		GO:0005515
NA23_RS00100		NA23_RS00100	NA23_RS10110	0	121	0	0	0	0	0	0	0	0	0	0	592	626	-1.77					significant	hypothetical protein		GO:0005515
NA23_RS00100		NA23_RS00100	NA23_RS00110	567	112	0	0	0	0	0	0	0	0	0	0	0	599	-1.77					significant	hypothetical protein		GO:0005515
NA23_RS00100		NA23_RS00100	NA23_RS06435	0	0	0	0	0	0	0	0	0	0	0	0	480	480	-1.77					significant	hypothetical protein		GO:0005515
NA23_RS00100		NA23_RS00100	NA23_RS06475	0	110	0	0	0	0	0	0	0	0	0	0	400	443	-1.77					significant	hypothetical protein		GO:0005515
NA23_RS00100		NA23_RS00100	NA23_RS04865	0	0	0	0	0	0	0	0	0	0	0	0	456	456	-1.77					significant	hypothetical protein		GO:0005515
NA23_RS00100		NA23_RS00100	NA23_RS00095	845	124	0	0	0	0	0	0	0	0	0	0	0	859	-1.77					significant	hypothetical protein		GO:0005515
NA23_RS00100		NA23_RS00100	NA23_RS04770	0	59	0	0	0	0	85	0	0	0	0	0	569	596	-1.77					significant	hypothetical protein		GO:0005515
NA23_RS00100		NA23_RS00100	NA23_RS07485	0	59	0	0	0	0	0	0	0	0	0	0	569	577	-1.77					significant	hypothetical protein		GO:0005515
NA23_RS00100		NA23_RS00100	NA23_RS03740	0	46	0	0	0	0	0	0	0	0	0	0	430	432	-1.77					significant	hypothetical protein		GO:0005515
NA23_RS00100		NA23_RS00100	NA23_RS09260	0	59	0	0	0	0	126	0	0	0	0	0	569	614	-1.77					significant	hypothetical protein		GO:0005515
NA23_RS00100		NA23_RS00100	NA23_RS05815	0	110	0	0	0	0	0	0	0	0	0	0	569	600	-1.77					significant	hypothetical protein		GO:0005515
NA23_RS00100		NA23_RS00100	NA23_RS02755	0	95	0	0	0	0	0	0	0	0	0	0	569	593	-1.77					significant	hypothetical protein		GO:0005515
NA23_RS00100		NA23_RS00100	NA23_RS01650	0	119	0	0	0	0	0	0	0	0	0	0	569	604	-1.77					significant	hypothetical protein		GO:0005515
NA23_RS00100		NA23_RS00100	NA23_RS04980	0	0	0	154	0	0	0	0	0	0	0	0	569	619	-1.77					significant	hypothetical protein		GO:0005515
NA23_RS00100		NA23_RS00100	NA23_RS00090	845	322	0	0	0	0	0	0	0	0	0	0	356	926	-1.77					significant	hypothetical protein		GO:0005515
NA23_RS00100		NA23_RS00100	NA23_RS04505	0	0	0	0	0	0	0	0	203	0	0	0	569	641	-1.77					significant	hypothetical protein		GO:0005515
NA23_RS00100		NA23_RS00100	NA23_RS09670	0	124	0	0	0	0	72	0	205	0	0	0	574	687	-1.77					significant	hypothetical protein		GO:0005515
NA23_RS00100		NA23_RS00100	NA23_RS05505	0	307	0	0	0	0	0	0	0	0	0	0	589	703	-1.77					significant	hypothetical protein		GO:0005515
NA23_RS00100		NA23_RS00100	NA23_RS01420	0	47	0	0	0	0	0	0	0	0	0	0	569	571	-1.77					significant	hypothetical protein		GO:0005515
NA23_RS00100		NA23_RS00100	NA23_RS00120	479	328	0	0	0	0	0	0	0	0	0	0	0	635	-1.77					significant	hypothetical protein		GO:0005515
NA23_RS00100		NA23_RS00100	NA23_RS02820	0	43	0	0	0	0	0	0	0	0	0	0	569	569	-1.77					significant	hypothetical protein		GO:0005515
NA23_RS00100		NA23_RS00100	NA23_RS01025	0	116	0	0	0	0	0	0	0	0	0	0	569	602	-1.77					significant	hypothetical protein		GO:0005515
NA23_RS00100		NA23_RS00100	NA23_RS00345	0	48	0	0	0	0	0	0	122	0	0	0	569	608	-1.77					significant	hypothetical protein		GO:0005515
NA23_RS00100		NA23_RS00100	NA23_RS06670	0	43	0	0	0	0	298	0	122	0	0	0	569	711	-1.77					significant	hypothetical protein		GO:0005515
NA23_RS00100		NA23_RS00100	NA23_RS02935	0	0	0	0	0	0	80	0	0	0	0	0	592	608	-1.77					significant	hypothetical protein		GO:0005515
NA23_RS00100		NA23_RS00100	NA23_RS00075	337	62	0	0	0	0	0	0	0	0	0	0	149	425	-1.77					significant	hypothetical protein		GO:0005515
NA23_RS00100		NA23_RS00100	NA23_RS00080	337	122	0	0	0	0	0	0	0	0	0	0	170	475	-1.77					significant	hypothetical protein		GO:0005515
NA23_RS00100		NA23_RS00100	NA23_RS00125	410	117	0	0	0	0	0	0	0	0	0	0	0	457	-1.77					significant	hypothetical protein		GO:0005515
NA23_RS00100		NA23_RS00100	NA23_RS03435	0	114	0	0	0	0	0	0	0	0	0	0	590	621	-1.77					significant	hypothetical protein		GO:0005515
NA23_RS00100		NA23_RS00100	NA23_RS05865	0	112	0	0	0	0	0	0	0	0	0	0	569	600	-1.77					significant	hypothetical protein		GO:0005515
NA23_RS00100		NA23_RS00100	NA23_RS00065	250	0	0	0	0	0	76	0	0	0	0	0	569	675	-1.77					significant	hypothetical protein		GO:0005515
NA23_RS00100		NA23_RS00100	NA23_RS05770	0	187	0	177	0	0	153	0	353	0	0	0	569	813	-1.77					significant	hypothetical protein		GO:0005515
NA23_RS00100		NA23_RS00100	NA23_RS02595	0	71	0	0	0	0	0	0	0	0	0	0	569	582	-1.77					significant	hypothetical protein		GO:0005515
NA23_RS00100		NA23_RS00100	NA23_RS09265	0	124	0	0	0	0	229	0	375	0	0	0	569	793	-1.77					significant	hypothetical protein		GO:0005515
NA23_RS00100		NA23_RS00100	NA23_RS00115	479	328	0	0	0	0	0	0	0	0	0	0	0	635	-1.77					significant	hypothetical protein		GO:0005515
NA23_RS00100		NA23_RS00100	NA23_RS06575	0	187	0	0	0	0	80	0	122	0	0	0	569	679	-1.77					significant	hypothetical protein		GO:0005515
NA23_RS00100		NA23_RS00100	NA23_RS04860	0	0	0	0	0	0	0	0	0	0	0	0	421	420	-1.77					significant	hypothetical protein		GO:0005515
NA23_RS00100		NA23_RS00100	NA23_RS00085	544	341	0	0	0	0	0	0	0	0	0	0	0	686	-1.77					significant	hypothetical protein		GO:0005515
NA23_RS00115		NA23_RS00115	NA23_RS04150	0	110	0	0	0	0	0	0	0	900	0	0	85	911				1.18252	1.74664		tRNA-Ala
NA23_RS00115		NA23_RS00115	NA23_RS03345	0	119	0	0	0	0	82	0	350	0	0	0	183	513				1.18252	1.74664		tRNA-Ala
NA23_RS00115		NA23_RS00115	NA23_RS09890	0	115	0	0	0	0	315	0	0	0	0	0	152	441				1.18252	1.74664		tRNA-Ala
NA23_RS00115		NA23_RS00115	NA23_RS07250	0	119	0	0	0	0	0	0	0	900	0	0	80	911				1.18252	1.74664		tRNA-Ala
NA23_RS00115		NA23_RS00115	NA23_RS03435	0	341	0	0	0	0	0	0	0	0	0	0	235	474				1.18252	1.74664		tRNA-Ala
NA23_RS00115		NA23_RS00115	NA23_RS02245	0	119	0	0	0	0	297	0	0	0	0	0	183	449				1.18252	1.74664		tRNA-Ala
NA23_RS00115		NA23_RS00115	NA23_RS00725	0	119	0	0	0	0	0	0	0	900	0	0	183	921				1.18252	1.74664		tRNA-Ala
NA23_RS00115		NA23_RS00115	NA23_RS00085	333	340	0	0	0	0	0	0	0	0	0	0	43	542				1.18252	1.74664		tRNA-Ala
NA23_RS00115		NA23_RS00115	NA23_RS06500	0	115	0	0	0	0	315	0	0	0	0	0	152	441				1.18252	1.74664		tRNA-Ala
NA23_RS00115		NA23_RS00115	NA23_RS00105	600	93	0	0	0	0	0	0	0	0	0	0	0	622				1.18252	1.74664		tRNA-Ala
NA23_RS00115		NA23_RS00115	NA23_RS05630	0	119	0	0	0	0	78	0	0	900	0	0	183	924				1.18252	1.74664		tRNA-Ala
NA23_RS00115		NA23_RS00115	NA23_RS00125	703	118	0	0	0	0	0	0	0	0	0	0	0	727				1.18252	1.74664		tRNA-Ala
NA23_RS00115		NA23_RS00115	NA23_RS00095	479	119	0	0	0	0	0	0	0	0	0	0	90	546				1.18252	1.74664		tRNA-Ala
NA23_RS00115		NA23_RS00115	NA23_RS01300	0	119	552	0	0	0	0	0	350	0	0	0	0	721				1.18252	1.74664		tRNA-Ala
NA23_RS00115		NA23_RS00115	NA23_RS08330	0	119	388	0	0	0	0	0	0	0	0	0	0	437				1.18252	1.74664		tRNA-Ala
NA23_RS00115		NA23_RS00115	NA23_RS00100	479	328	0	0	0	0	0	0	0	0	0	0	0	635				1.18252	1.74664		tRNA-Ala
NA23_RS00115		NA23_RS00115	NA23_RS00135	646	0	0	0	0	0	0	0	0	0	0	0	0	646				1.18252	1.74664		tRNA-Ala
NA23_RS00115		NA23_RS00115	NA23_RS00120	845	322	0	0	0	0	0	0	0	0	0	0	0	890				1.18252	1.74664		tRNA-Ala
NA23_RS00115		NA23_RS00115	NA23_RS07255	0	119	0	0	0	0	0	0	0	900	0	0	144	918				1.18252	1.74664		tRNA-Ala
NA23_RS00115		NA23_RS00115	NA23_RS00130	703	299	0	0	0	0	0	0	0	0	0	0	0	783				1.18252	1.74664		tRNA-Ala
NA23_RS00115		NA23_RS00115	NA23_RS07235	0	0	0	784	838	0	0	0	0	800	0	0	0	825				1.18252	1.74664		tRNA-Ala
NA23_RS00115		NA23_RS00115	NA23_RS00110	700	93	0	0	0	0	0	0	0	0	0	0	0	716				1.18252	1.74664		tRNA-Ala
NA23_RS00115		NA23_RS00115	NA23_RS00145	373	89	0	0	0	0	0	0	0	0	0	0	0	405				1.18252	1.74664		tRNA-Ala
NA23_RS00115		NA23_RS00115	NA23_RS04205	0	119	0	0	0	0	0	0	0	900	0	0	43	908				1.18252	1.74664		tRNA-Ala
NA23_RS00115		NA23_RS00115	NA23_RS04435	0	123	0	0	0	0	0	0	0	800	0	0	82	824				1.18252	1.74664		tRNA-Ala
NA23_RS00115		NA23_RS00115	NA23_RS07575	0	0	0	0	0	0	0	0	0	900	0	0	103	906				1.18252	1.74664		tRNA-Ala
NA23_RS00115		NA23_RS00115	NA23_RS00090	479	328	0	0	0	0	0	0	0	0	0	0	100	657				1.18252	1.74664		tRNA-Ala
NA23_RS00115		NA23_RS00115	NA23_RS07845	0	110	0	0	0	0	0	0	0	900	0	0	85	911				1.18252	1.74664		tRNA-Ala
NA23_RS00115		NA23_RS00115	NA23_RS03095	0	119	797	0	0	0	0	0	352	0	0	0	98	881				1.18252	1.74664		tRNA-Ala
groES	groES	NA23_RS00120	NA23_RS00105	600	94	0	0	0	0	0	0	0	0	0	0	0	623	1.66	-1.54834	2.72901		2.92784	significant	co-chaperone GroES		GO:0005524|GO:0006457|GO:0016887|GO:0005737|GO:0003674|GO:0005488|GO:0005515|GO:0006458|GO:0006950|GO:0006986|GO:0008150|GO:0009987|GO:0010033|GO:0035966|GO:0042221|GO:0043167|GO:0043169|GO:0046872|GO:0050896|GO:0051082|GO:0051084|GO:0051085|GO:0051087|GO:0061077
groES	groES	NA23_RS00120	NA23_RS07525	0	324	0	0	0	0	197	0	0	0	0	0	0	433	1.66	-1.54834	2.72901		2.92784	significant	co-chaperone GroES		GO:0005524|GO:0006457|GO:0016887|GO:0005737|GO:0003674|GO:0005488|GO:0005515|GO:0006458|GO:0006950|GO:0006986|GO:0008150|GO:0009987|GO:0010033|GO:0035966|GO:0042221|GO:0043167|GO:0043169|GO:0046872|GO:0050896|GO:0051082|GO:0051084|GO:0051085|GO:0051087|GO:0061077
groES	groES	NA23_RS00120	NA23_RS00090	479	328	0	0	0	0	0	0	0	0	0	0	104	659	1.66	-1.54834	2.72901		2.92784	significant	co-chaperone GroES		GO:0005524|GO:0006457|GO:0016887|GO:0005737|GO:0003674|GO:0005488|GO:0005515|GO:0006458|GO:0006950|GO:0006986|GO:0008150|GO:0009987|GO:0010033|GO:0035966|GO:0042221|GO:0043167|GO:0043169|GO:0046872|GO:0050896|GO:0051082|GO:0051084|GO:0051085|GO:0051087|GO:0061077
groES	groES	NA23_RS00120	NA23_RS02220	0	303	0	0	0	0	75	0	0	0	0	0	151	404	1.66	-1.54834	2.72901		2.92784	significant	co-chaperone GroES		GO:0005524|GO:0006457|GO:0016887|GO:0005737|GO:0003674|GO:0005488|GO:0005515|GO:0006458|GO:0006950|GO:0006986|GO:0008150|GO:0009987|GO:0010033|GO:0035966|GO:0042221|GO:0043167|GO:0043169|GO:0046872|GO:0050896|GO:0051082|GO:0051084|GO:0051085|GO:0051087|GO:0061077
groES	groES	NA23_RS00120	NA23_RS00110	700	94	0	0	0	0	0	0	0	0	0	0	0	717	1.66	-1.54834	2.72901		2.92784	significant	co-chaperone GroES		GO:0005524|GO:0006457|GO:0016887|GO:0005737|GO:0003674|GO:0005488|GO:0005515|GO:0006458|GO:0006950|GO:0006986|GO:0008150|GO:0009987|GO:0010033|GO:0035966|GO:0042221|GO:0043167|GO:0043169|GO:0046872|GO:0050896|GO:0051082|GO:0051084|GO:0051085|GO:0051087|GO:0061077
groES	groES	NA23_RS00120	NA23_RS00135	646	0	0	0	0	0	0	0	0	0	0	0	0	646	1.66	-1.54834	2.72901		2.92784	significant	co-chaperone GroES		GO:0005524|GO:0006457|GO:0016887|GO:0005737|GO:0003674|GO:0005488|GO:0005515|GO:0006458|GO:0006950|GO:0006986|GO:0008150|GO:0009987|GO:0010033|GO:0035966|GO:0042221|GO:0043167|GO:0043169|GO:0046872|GO:0050896|GO:0051082|GO:0051084|GO:0051085|GO:0051087|GO:0061077
groES	groES	NA23_RS00120	NA23_RS01550	0	124	725	0	0	0	0	0	0	0	0	0	46	750	1.66	-1.54834	2.72901		2.92784	significant	co-chaperone GroES		GO:0005524|GO:0006457|GO:0016887|GO:0005737|GO:0003674|GO:0005488|GO:0005515|GO:0006458|GO:0006950|GO:0006986|GO:0008150|GO:0009987|GO:0010033|GO:0035966|GO:0042221|GO:0043167|GO:0043169|GO:0046872|GO:0050896|GO:0051082|GO:0051084|GO:0051085|GO:0051087|GO:0061077
groES	groES	NA23_RS00120	NA23_RS01480	0	73	0	0	0	0	80	0	349	0	0	0	104	435	1.66	-1.54834	2.72901		2.92784	significant	co-chaperone GroES		GO:0005524|GO:0006457|GO:0016887|GO:0005737|GO:0003674|GO:0005488|GO:0005515|GO:0006458|GO:0006950|GO:0006986|GO:0008150|GO:0009987|GO:0010033|GO:0035966|GO:0042221|GO:0043167|GO:0043169|GO:0046872|GO:0050896|GO:0051082|GO:0051084|GO:0051085|GO:0051087|GO:0061077
groES	groES	NA23_RS00120	NA23_RS00100	479	328	0	0	0	0	0	0	0	0	0	0	0	635	1.66	-1.54834	2.72901		2.92784	significant	co-chaperone GroES		GO:0005524|GO:0006457|GO:0016887|GO:0005737|GO:0003674|GO:0005488|GO:0005515|GO:0006458|GO:0006950|GO:0006986|GO:0008150|GO:0009987|GO:0010033|GO:0035966|GO:0042221|GO:0043167|GO:0043169|GO:0046872|GO:0050896|GO:0051082|GO:0051084|GO:0051085|GO:0051087|GO:0061077
groES	groES	NA23_RS00120	NA23_RS06285	0	58	0	187	0	0	87	0	352	0	0	0	104	520	1.66	-1.54834	2.72901		2.92784	significant	co-chaperone GroES		GO:0005524|GO:0006457|GO:0016887|GO:0005737|GO:0003674|GO:0005488|GO:0005515|GO:0006458|GO:0006950|GO:0006986|GO:0008150|GO:0009987|GO:0010033|GO:0035966|GO:0042221|GO:0043167|GO:0043169|GO:0046872|GO:0050896|GO:0051082|GO:0051084|GO:0051085|GO:0051087|GO:0061077
groES	groES	NA23_RS00120	NA23_RS02225	0	47	0	0	0	0	80	0	349	0	0	0	391	605	1.66	-1.54834	2.72901		2.92784	significant	co-chaperone GroES		GO:0005524|GO:0006457|GO:0016887|GO:0005737|GO:0003674|GO:0005488|GO:0005515|GO:0006458|GO:0006950|GO:0006986|GO:0008150|GO:0009987|GO:0010033|GO:0035966|GO:0042221|GO:0043167|GO:0043169|GO:0046872|GO:0050896|GO:0051082|GO:0051084|GO:0051085|GO:0051087|GO:0061077
groES	groES	NA23_RS00120	NA23_RS01975	0	119	0	0	0	0	84	0	350	0	0	0	0	429	1.66	-1.54834	2.72901		2.92784	significant	co-chaperone GroES		GO:0005524|GO:0006457|GO:0016887|GO:0005737|GO:0003674|GO:0005488|GO:0005515|GO:0006458|GO:0006950|GO:0006986|GO:0008150|GO:0009987|GO:0010033|GO:0035966|GO:0042221|GO:0043167|GO:0043169|GO:0046872|GO:0050896|GO:0051082|GO:0051084|GO:0051085|GO:0051087|GO:0061077
groES	groES	NA23_RS00120	NA23_RS00130	703	131	0	0	0	0	95	0	123	0	0	0	154	795	1.66	-1.54834	2.72901		2.92784	significant	co-chaperone GroES		GO:0005524|GO:0006457|GO:0016887|GO:0005737|GO:0003674|GO:0005488|GO:0005515|GO:0006458|GO:0006950|GO:0006986|GO:0008150|GO:0009987|GO:0010033|GO:0035966|GO:0042221|GO:0043167|GO:0043169|GO:0046872|GO:0050896|GO:0051082|GO:0051084|GO:0051085|GO:0051087|GO:0061077
groES	groES	NA23_RS00120	NA23_RS08605	0	119	0	0	0	0	84	0	350	0	0	0	0	429	1.66	-1.54834	2.72901		2.92784	significant	co-chaperone GroES		GO:0005524|GO:0006457|GO:0016887|GO:0005737|GO:0003674|GO:0005488|GO:0005515|GO:0006458|GO:0006950|GO:0006986|GO:0008150|GO:0009987|GO:0010033|GO:0035966|GO:0042221|GO:0043167|GO:0043169|GO:0046872|GO:0050896|GO:0051082|GO:0051084|GO:0051085|GO:0051087|GO:0061077
groES	groES	NA23_RS00120	NA23_RS00085	333	341	0	0	0	0	76	0	124	0	0	0	0	596	1.66	-1.54834	2.72901		2.92784	significant	co-chaperone GroES		GO:0005524|GO:0006457|GO:0016887|GO:0005737|GO:0003674|GO:0005488|GO:0005515|GO:0006458|GO:0006950|GO:0006986|GO:0008150|GO:0009987|GO:0010033|GO:0035966|GO:0042221|GO:0043167|GO:0043169|GO:0046872|GO:0050896|GO:0051082|GO:0051084|GO:0051085|GO:0051087|GO:0061077
groES	groES	NA23_RS00120	NA23_RS00150	373	54	0	0	0	0	75	0	0	0	0	0	0	404	1.66	-1.54834	2.72901		2.92784	significant	co-chaperone GroES		GO:0005524|GO:0006457|GO:0016887|GO:0005737|GO:0003674|GO:0005488|GO:0005515|GO:0006458|GO:0006950|GO:0006986|GO:0008150|GO:0009987|GO:0010033|GO:0035966|GO:0042221|GO:0043167|GO:0043169|GO:0046872|GO:0050896|GO:0051082|GO:0051084|GO:0051085|GO:0051087|GO:0061077
groES	groES	NA23_RS00120	NA23_RS00115	845	322	0	0	0	0	0	0	0	0	0	0	0	890	1.66	-1.54834	2.72901		2.92784	significant	co-chaperone GroES		GO:0005524|GO:0006457|GO:0016887|GO:0005737|GO:0003674|GO:0005488|GO:0005515|GO:0006458|GO:0006950|GO:0006986|GO:0008150|GO:0009987|GO:0010033|GO:0035966|GO:0042221|GO:0043167|GO:0043169|GO:0046872|GO:0050896|GO:0051082|GO:0051084|GO:0051085|GO:0051087|GO:0061077
groES	groES	NA23_RS00120	NA23_RS05210	0	0	0	178	0	0	0	0	345	0	0	0	58	448	1.66	-1.54834	2.72901		2.92784	significant	co-chaperone GroES		GO:0005524|GO:0006457|GO:0016887|GO:0005737|GO:0003674|GO:0005488|GO:0005515|GO:0006458|GO:0006950|GO:0006986|GO:0008150|GO:0009987|GO:0010033|GO:0035966|GO:0042221|GO:0043167|GO:0043169|GO:0046872|GO:0050896|GO:0051082|GO:0051084|GO:0051085|GO:0051087|GO:0061077
groES	groES	NA23_RS00120	NA23_RS00125	703	131	0	0	0	0	0	0	0	0	0	0	0	731	1.66	-1.54834	2.72901		2.92784	significant	co-chaperone GroES		GO:0005524|GO:0006457|GO:0016887|GO:0005737|GO:0003674|GO:0005488|GO:0005515|GO:0006458|GO:0006950|GO:0006986|GO:0008150|GO:0009987|GO:0010033|GO:0035966|GO:0042221|GO:0043167|GO:0043169|GO:0046872|GO:0050896|GO:0051082|GO:0051084|GO:0051085|GO:0051087|GO:0061077
groES	groES	NA23_RS00120	NA23_RS10355	0	47	0	0	0	0	73	0	345	0	0	0	100	409	1.66	-1.54834	2.72901		2.92784	significant	co-chaperone GroES		GO:0005524|GO:0006457|GO:0016887|GO:0005737|GO:0003674|GO:0005488|GO:0005515|GO:0006458|GO:0006950|GO:0006986|GO:0008150|GO:0009987|GO:0010033|GO:0035966|GO:0042221|GO:0043167|GO:0043169|GO:0046872|GO:0050896|GO:0051082|GO:0051084|GO:0051085|GO:0051087|GO:0061077
groES	groES	NA23_RS00120	NA23_RS06420	0	0	0	0	0	0	81	0	352	0	0	0	104	419	1.66	-1.54834	2.72901		2.92784	significant	co-chaperone GroES		GO:0005524|GO:0006457|GO:0016887|GO:0005737|GO:0003674|GO:0005488|GO:0005515|GO:0006458|GO:0006950|GO:0006986|GO:0008150|GO:0009987|GO:0010033|GO:0035966|GO:0042221|GO:0043167|GO:0043169|GO:0046872|GO:0050896|GO:0051082|GO:0051084|GO:0051085|GO:0051087|GO:0061077
groES	groES	NA23_RS00120	NA23_RS10940	0	341	0	162	0	0	84	0	0	0	0	0	82	473	1.66	-1.54834	2.72901		2.92784	significant	co-chaperone GroES		GO:0005524|GO:0006457|GO:0016887|GO:0005737|GO:0003674|GO:0005488|GO:0005515|GO:0006458|GO:0006950|GO:0006986|GO:0008150|GO:0009987|GO:0010033|GO:0035966|GO:0042221|GO:0043167|GO:0043169|GO:0046872|GO:0050896|GO:0051082|GO:0051084|GO:0051085|GO:0051087|GO:0061077
groES	groES	NA23_RS00120	NA23_RS00095	479	155	0	0	0	0	0	0	0	0	0	0	0	541	1.66	-1.54834	2.72901		2.92784	significant	co-chaperone GroES		GO:0005524|GO:0006457|GO:0016887|GO:0005737|GO:0003674|GO:0005488|GO:0005515|GO:0006458|GO:0006950|GO:0006986|GO:0008150|GO:0009987|GO:0010033|GO:0035966|GO:0042221|GO:0043167|GO:0043169|GO:0046872|GO:0050896|GO:0051082|GO:0051084|GO:0051085|GO:0051087|GO:0061077
groL	groL	NA23_RS00125	NA23_RS00095	410	113	0	0	0	0	0	0	0	0	0	0	0	454	1.09	-2.85834	2.17919	1.38968	2.54872	significant	chaperonin GroEL	fia03018 RNA degradation	GO:0042026|GO:0005524|GO:0016887|GO:0006457|GO:0000166|GO:0005737|GO:0051082|GO:0003674|GO:0005488|GO:0005515|GO:0005575|GO:0005622|GO:0005623|GO:0005829|GO:0006458|GO:0008150|GO:0009987|GO:0016465|GO:0032991|GO:0044183|GO:0044424|GO:0044444|GO:0044445|GO:0044464|GO:0061077|GO:0101031|GO:1990220
groL	groL	NA23_RS00125	NA23_RS00110	587	58	0	0	0	0	0	0	0	0	0	0	0	595	1.09	-2.85834	2.17919	1.38968	2.54872	significant	chaperonin GroEL	fia03018 RNA degradation	GO:0042026|GO:0005524|GO:0016887|GO:0006457|GO:0000166|GO:0005737|GO:0051082|GO:0003674|GO:0005488|GO:0005515|GO:0005575|GO:0005622|GO:0005623|GO:0005829|GO:0006458|GO:0008150|GO:0009987|GO:0016465|GO:0032991|GO:0044183|GO:0044424|GO:0044444|GO:0044445|GO:0044464|GO:0061077|GO:0101031|GO:1990220
groL	groL	NA23_RS00125	NA23_RS00150	433	43	0	0	0	0	0	0	0	0	0	0	0	434	1.09	-2.85834	2.17919	1.38968	2.54872	significant	chaperonin GroEL	fia03018 RNA degradation	GO:0042026|GO:0005524|GO:0016887|GO:0006457|GO:0000166|GO:0005737|GO:0051082|GO:0003674|GO:0005488|GO:0005515|GO:0005575|GO:0005622|GO:0005623|GO:0005829|GO:0006458|GO:0008150|GO:0009987|GO:0016465|GO:0032991|GO:0044183|GO:0044424|GO:0044444|GO:0044445|GO:0044464|GO:0061077|GO:0101031|GO:1990220
groL	groL	NA23_RS00125	NA23_RS00145	433	0	0	0	0	0	82	0	0	0	0	0	0	457	1.09	-2.85834	2.17919	1.38968	2.54872	significant	chaperonin GroEL	fia03018 RNA degradation	GO:0042026|GO:0005524|GO:0016887|GO:0006457|GO:0000166|GO:0005737|GO:0051082|GO:0003674|GO:0005488|GO:0005515|GO:0005575|GO:0005622|GO:0005623|GO:0005829|GO:0006458|GO:0008150|GO:0009987|GO:0016465|GO:0032991|GO:0044183|GO:0044424|GO:0044444|GO:0044445|GO:0044464|GO:0061077|GO:0101031|GO:1990220
groL	groL	NA23_RS00125	NA23_RS00135	774	0	0	0	0	0	0	0	0	0	0	0	0	774	1.09	-2.85834	2.17919	1.38968	2.54872	significant	chaperonin GroEL	fia03018 RNA degradation	GO:0042026|GO:0005524|GO:0016887|GO:0006457|GO:0000166|GO:0005737|GO:0051082|GO:0003674|GO:0005488|GO:0005515|GO:0005575|GO:0005622|GO:0005623|GO:0005829|GO:0006458|GO:0008150|GO:0009987|GO:0016465|GO:0032991|GO:0044183|GO:0044424|GO:0044444|GO:0044445|GO:0044464|GO:0061077|GO:0101031|GO:1990220
groL	groL	NA23_RS00125	NA23_RS00120	703	131	0	0	0	0	0	0	0	0	0	0	0	731	1.09	-2.85834	2.17919	1.38968	2.54872	significant	chaperonin GroEL	fia03018 RNA degradation	GO:0042026|GO:0005524|GO:0016887|GO:0006457|GO:0000166|GO:0005737|GO:0051082|GO:0003674|GO:0005488|GO:0005515|GO:0005575|GO:0005622|GO:0005623|GO:0005829|GO:0006458|GO:0008150|GO:0009987|GO:0016465|GO:0032991|GO:0044183|GO:0044424|GO:0044444|GO:0044445|GO:0044464|GO:0061077|GO:0101031|GO:1990220
groL	groL	NA23_RS00125	NA23_RS00100	410	117	0	0	0	0	0	0	0	0	0	0	0	457	1.09	-2.85834	2.17919	1.38968	2.54872	significant	chaperonin GroEL	fia03018 RNA degradation	GO:0042026|GO:0005524|GO:0016887|GO:0006457|GO:0000166|GO:0005737|GO:0051082|GO:0003674|GO:0005488|GO:0005515|GO:0005575|GO:0005622|GO:0005623|GO:0005829|GO:0006458|GO:0008150|GO:0009987|GO:0016465|GO:0032991|GO:0044183|GO:0044424|GO:0044444|GO:0044445|GO:0044464|GO:0061077|GO:0101031|GO:1990220
groL	groL	NA23_RS00125	NA23_RS00090	410	119	0	0	0	0	0	0	0	0	0	0	0	458	1.09	-2.85834	2.17919	1.38968	2.54872	significant	chaperonin GroEL	fia03018 RNA degradation	GO:0042026|GO:0005524|GO:0016887|GO:0006457|GO:0000166|GO:0005737|GO:0051082|GO:0003674|GO:0005488|GO:0005515|GO:0005575|GO:0005622|GO:0005623|GO:0005829|GO:0006458|GO:0008150|GO:0009987|GO:0016465|GO:0032991|GO:0044183|GO:0044424|GO:0044444|GO:0044445|GO:0044464|GO:0061077|GO:0101031|GO:1990220
groL	groL	NA23_RS00125	NA23_RS01165	0	120	0	0	0	0	821	0	0	0	0	0	46	836	1.09	-2.85834	2.17919	1.38968	2.54872	significant	chaperonin GroEL	fia03018 RNA degradation	GO:0042026|GO:0005524|GO:0016887|GO:0006457|GO:0000166|GO:0005737|GO:0051082|GO:0003674|GO:0005488|GO:0005515|GO:0005575|GO:0005622|GO:0005623|GO:0005829|GO:0006458|GO:0008150|GO:0009987|GO:0016465|GO:0032991|GO:0044183|GO:0044424|GO:0044444|GO:0044445|GO:0044464|GO:0061077|GO:0101031|GO:1990220
groL	groL	NA23_RS00125	NA23_RS00130	845	306	0	0	0	0	0	0	0	0	0	0	0	888	1.09	-2.85834	2.17919	1.38968	2.54872	significant	chaperonin GroEL	fia03018 RNA degradation	GO:0042026|GO:0005524|GO:0016887|GO:0006457|GO:0000166|GO:0005737|GO:0051082|GO:0003674|GO:0005488|GO:0005515|GO:0005575|GO:0005622|GO:0005623|GO:0005829|GO:0006458|GO:0008150|GO:0009987|GO:0016465|GO:0032991|GO:0044183|GO:0044424|GO:0044444|GO:0044445|GO:0044464|GO:0061077|GO:0101031|GO:1990220
groL	groL	NA23_RS00125	NA23_RS00105	507	58	0	0	0	0	0	0	0	0	0	0	0	516	1.09	-2.85834	2.17919	1.38968	2.54872	significant	chaperonin GroEL	fia03018 RNA degradation	GO:0042026|GO:0005524|GO:0016887|GO:0006457|GO:0000166|GO:0005737|GO:0051082|GO:0003674|GO:0005488|GO:0005515|GO:0005575|GO:0005622|GO:0005623|GO:0005829|GO:0006458|GO:0008150|GO:0009987|GO:0016465|GO:0032991|GO:0044183|GO:0044424|GO:0044444|GO:0044445|GO:0044464|GO:0061077|GO:0101031|GO:1990220
groL	groL	NA23_RS00125	NA23_RS00115	703	118	0	0	0	0	0	0	0	0	0	0	0	727	1.09	-2.85834	2.17919	1.38968	2.54872	significant	chaperonin GroEL	fia03018 RNA degradation	GO:0042026|GO:0005524|GO:0016887|GO:0006457|GO:0000166|GO:0005737|GO:0051082|GO:0003674|GO:0005488|GO:0005515|GO:0005575|GO:0005622|GO:0005623|GO:0005829|GO:0006458|GO:0008150|GO:0009987|GO:0016465|GO:0032991|GO:0044183|GO:0044424|GO:0044444|GO:0044445|GO:0044464|GO:0061077|GO:0101031|GO:1990220
groL	groL	NA23_RS00125	NA23_RS02380	0	42	0	0	0	0	0	0	0	900	0	0	0	900	1.09	-2.85834	2.17919	1.38968	2.54872	significant	chaperonin GroEL	fia03018 RNA degradation	GO:0042026|GO:0005524|GO:0016887|GO:0006457|GO:0000166|GO:0005737|GO:0051082|GO:0003674|GO:0005488|GO:0005515|GO:0005575|GO:0005622|GO:0005623|GO:0005829|GO:0006458|GO:0008150|GO:0009987|GO:0016465|GO:0032991|GO:0044183|GO:0044424|GO:0044444|GO:0044445|GO:0044464|GO:0061077|GO:0101031|GO:1990220
fusA	fusA	NA23_RS00135	NA23_RS00150	466	0	0	0	0	0	0	0	0	0	0	0	0	466	0.45	1.96947				significant	elongation factor G		GO:0005525|GO:0003924|GO:0003746|GO:0006414|GO:0000166
fusA	fusA	NA23_RS00135	NA23_RS00125	774	0	0	0	0	0	0	0	0	0	0	0	0	774	0.45	1.96947				significant	elongation factor G		GO:0005525|GO:0003924|GO:0003746|GO:0006414|GO:0000166
fusA	fusA	NA23_RS00135	NA23_RS00110	542	0	0	0	0	0	0	0	0	0	0	0	0	542	0.45	1.96947				significant	elongation factor G		GO:0005525|GO:0003924|GO:0003746|GO:0006414|GO:0000166
fusA	fusA	NA23_RS00135	NA23_RS00145	466	0	0	0	0	0	0	0	0	0	0	0	0	466	0.45	1.96947				significant	elongation factor G		GO:0005525|GO:0003924|GO:0003746|GO:0006414|GO:0000166
fusA	fusA	NA23_RS00135	NA23_RS00115	646	0	0	0	0	0	0	0	0	0	0	0	0	646	0.45	1.96947				significant	elongation factor G		GO:0005525|GO:0003924|GO:0003746|GO:0006414|GO:0000166
fusA	fusA	NA23_RS00135	NA23_RS00130	774	0	0	0	0	0	0	0	0	0	0	0	0	774	0.45	1.96947				significant	elongation factor G		GO:0005525|GO:0003924|GO:0003746|GO:0006414|GO:0000166
fusA	fusA	NA23_RS00135	NA23_RS00120	646	0	0	0	0	0	0	0	0	0	0	0	0	646	0.45	1.96947				significant	elongation factor G		GO:0005525|GO:0003924|GO:0003746|GO:0006414|GO:0000166
fusA	fusA	NA23_RS00135	NA23_RS00105	470	0	0	0	0	0	0	0	0	0	0	0	0	470	0.45	1.96947				significant	elongation factor G		GO:0005525|GO:0003924|GO:0003746|GO:0006414|GO:0000166
NA23_RS00145		NA23_RS00145	NA23_RS00150	845	322	115	691	0	0	74	0	350	0	0	0	90	979	-3.37			1.24202	1.50517	significant	flagellar hook-length control protein FliK	fia02040 Flagellar assembly
NA23_RS00145		NA23_RS00145	NA23_RS04505	0	0	0	0	0	0	81	0	347	0	0	0	148	444	-3.37			1.24202	1.50517	significant	flagellar hook-length control protein FliK	fia02040 Flagellar assembly
NA23_RS00145		NA23_RS00145	NA23_RS00710	0	45	0	0	0	0	0	0	123	0	0	0	589	625	-3.37			1.24202	1.50517	significant	flagellar hook-length control protein FliK	fia02040 Flagellar assembly
NA23_RS00145		NA23_RS00145	NA23_RS10930	0	341	0	443	636	0	140	0	981	0	0	0	590	992	-3.37			1.24202	1.50517	significant	flagellar hook-length control protein FliK	fia02040 Flagellar assembly
NA23_RS00145		NA23_RS00145	NA23_RS05750	0	112	53	553	0	0	0	0	0	0	0	0	148	637	-3.37			1.24202	1.50517	significant	flagellar hook-length control protein FliK	fia02040 Flagellar assembly
NA23_RS00145		NA23_RS00145	NA23_RS06375	0	46	0	0	0	0	82	0	295	0	0	0	148	403	-3.37			1.24202	1.50517	significant	flagellar hook-length control protein FliK	fia02040 Flagellar assembly
NA23_RS00145		NA23_RS00145	NA23_RS02345	0	92	0	0	0	0	0	0	348	0	0	0	155	456	-3.37			1.24202	1.50517	significant	flagellar hook-length control protein FliK	fia02040 Flagellar assembly
NA23_RS00145		NA23_RS00145	NA23_RS09885	0	92	22	0	0	0	0	0	348	0	0	0	155	456	-3.37			1.24202	1.50517	significant	flagellar hook-length control protein FliK	fia02040 Flagellar assembly
NA23_RS00145		NA23_RS00145	NA23_RS04590	0	112	274	737	0	0	123	0	352	0	0	0	148	898	-3.37			1.24202	1.50517	significant	flagellar hook-length control protein FliK	fia02040 Flagellar assembly
NA23_RS00145		NA23_RS00145	NA23_RS05155	0	57	0	538	0	0	0	0	0	0	0	0	101	574	-3.37			1.24202	1.50517	significant	flagellar hook-length control protein FliK	fia02040 Flagellar assembly
NA23_RS00145		NA23_RS00145	NA23_RS08730	0	121	0	384	0	0	0	0	386	0	0	0	214	703	-3.37			1.24202	1.50517	significant	flagellar hook-length control protein FliK	fia02040 Flagellar assembly
NA23_RS00145		NA23_RS00145	NA23_RS04020	0	111	0	0	0	0	0	0	334	0	0	0	146	450	-3.37			1.24202	1.50517	significant	flagellar hook-length control protein FliK	fia02040 Flagellar assembly
NA23_RS00145		NA23_RS00145	NA23_RS00135	466	0	0	0	0	0	0	0	0	0	0	0	0	466	-3.37			1.24202	1.50517	significant	flagellar hook-length control protein FliK	fia02040 Flagellar assembly
NA23_RS00145		NA23_RS00145	NA23_RS09340	0	261	15	370	617	0	95	0	425	0	0	0	582	715	-3.37			1.24202	1.50517	significant	flagellar hook-length control protein FliK	fia02040 Flagellar assembly
NA23_RS00145		NA23_RS00145	NA23_RS00115	373	89	0	0	0	0	0	0	0	0	0	0	0	405	-3.37			1.24202	1.50517	significant	flagellar hook-length control protein FliK	fia02040 Flagellar assembly
NA23_RS00145		NA23_RS00145	NA23_RS03360	0	47	470	0	0	0	0	0	122	0	0	0	90	543	-3.37			1.24202	1.50517	significant	flagellar hook-length control protein FliK	fia02040 Flagellar assembly
NA23_RS00145		NA23_RS00145	NA23_RS04800	0	118	0	0	0	0	81	0	278	0	0	0	224	485	-3.37			1.24202	1.50517	significant	flagellar hook-length control protein FliK	fia02040 Flagellar assembly
NA23_RS00145		NA23_RS00145	NA23_RS04930	0	48	46	0	0	0	73	0	347	0	0	0	152	449	-3.37			1.24202	1.50517	significant	flagellar hook-length control protein FliK	fia02040 Flagellar assembly
NA23_RS00145		NA23_RS00145	NA23_RS10045	0	70	193	754	0	0	74	0	350	0	0	0	90	875	-3.37			1.24202	1.50517	significant	flagellar hook-length control protein FliK	fia02040 Flagellar assembly
NA23_RS00145		NA23_RS00145	NA23_RS00130	433	0	0	0	0	0	0	0	0	0	0	0	0	433	-3.37			1.24202	1.50517	significant	flagellar hook-length control protein FliK	fia02040 Flagellar assembly
NA23_RS00145		NA23_RS00145	NA23_RS03700	0	59	0	0	0	0	0	0	347	0	0	0	185	455	-3.37			1.24202	1.50517	significant	flagellar hook-length control protein FliK	fia02040 Flagellar assembly
NA23_RS00145		NA23_RS00145	NA23_RS07455	0	0	0	504	0	0	77	0	0	0	0	0	129	566	-3.37			1.24202	1.50517	significant	flagellar hook-length control protein FliK	fia02040 Flagellar assembly
NA23_RS00145		NA23_RS00145	NA23_RS04805	0	93	0	0	0	0	80	0	353	0	0	0	148	478	-3.37			1.24202	1.50517	significant	flagellar hook-length control protein FliK	fia02040 Flagellar assembly
NA23_RS00145		NA23_RS00145	NA23_RS00090	250	43	0	0	0	0	0	0	326	0	0	0	146	531	-3.37			1.24202	1.50517	significant	flagellar hook-length control protein FliK	fia02040 Flagellar assembly
NA23_RS00145		NA23_RS00145	NA23_RS08040	0	121	62	0	0	0	80	0	350	0	0	0	175	519	-3.37			1.24202	1.50517	significant	flagellar hook-length control protein FliK	fia02040 Flagellar assembly
NA23_RS00145		NA23_RS00145	NA23_RS04860	0	0	0	277	0	0	0	0	122	0	0	0	148	411	-3.37			1.24202	1.50517	significant	flagellar hook-length control protein FliK	fia02040 Flagellar assembly
NA23_RS00145		NA23_RS00145	NA23_RS03875	0	70	275	765	0	0	74	0	350	0	0	0	90	893	-3.37			1.24202	1.50517	significant	flagellar hook-length control protein FliK	fia02040 Flagellar assembly
NA23_RS00145		NA23_RS00145	NA23_RS05740	0	121	58	0	0	0	80	0	350	0	0	0	175	517	-3.37			1.24202	1.50517	significant	flagellar hook-length control protein FliK	fia02040 Flagellar assembly
NA23_RS00145		NA23_RS00145	NA23_RS09350	0	110	0	0	0	0	0	0	348	0	0	0	167	474	-3.37			1.24202	1.50517	significant	flagellar hook-length control protein FliK	fia02040 Flagellar assembly
NA23_RS00145		NA23_RS00145	NA23_RS06670	0	57	0	610	0	0	0	0	0	0	0	0	41	616	-3.37			1.24202	1.50517	significant	flagellar hook-length control protein FliK	fia02040 Flagellar assembly
NA23_RS00145		NA23_RS00145	NA23_RS02320	0	263	61	0	0	0	126	0	661	0	0	0	221	811	-3.37			1.24202	1.50517	significant	flagellar hook-length control protein FliK	fia02040 Flagellar assembly
NA23_RS00145		NA23_RS00145	NA23_RS00125	433	0	0	0	0	0	82	0	0	0	0	0	0	457	-3.37			1.24202	1.50517	significant	flagellar hook-length control protein FliK	fia02040 Flagellar assembly
NA23_RS00150		NA23_RS00150	NA23_RS03060	0	70	0	472	0	0	74	0	350	0	0	0	90	682				1.60695	1.76321		flagellar hook assembly protein FlgD	fia02040 Flagellar assembly
NA23_RS00150		NA23_RS00150	NA23_RS01235	0	118	0	167	0	0	0	0	210	0	0	0	154	443				1.60695	1.76321		flagellar hook assembly protein FlgD	fia02040 Flagellar assembly
NA23_RS00150		NA23_RS00150	NA23_RS00145	845	322	115	691	0	0	74	0	350	0	0	0	90	979				1.60695	1.76321		flagellar hook assembly protein FlgD	fia02040 Flagellar assembly
NA23_RS00150		NA23_RS00150	NA23_RS04595	0	70	92	493	0	0	74	0	350	0	0	0	90	710				1.60695	1.76321		flagellar hook assembly protein FlgD	fia02040 Flagellar assembly
NA23_RS00150		NA23_RS00150	NA23_RS10355	0	55	0	0	0	0	85	0	311	0	0	0	161	433				1.60695	1.76321		flagellar hook assembly protein FlgD	fia02040 Flagellar assembly
NA23_RS00150		NA23_RS00150	NA23_RS10930	0	123	0	353	0	0	72	0	125	0	0	0	590	776				1.60695	1.76321		flagellar hook assembly protein FlgD	fia02040 Flagellar assembly
NA23_RS00150		NA23_RS00150	NA23_RS06090	0	0	0	371	0	0	0	0	124	0	0	0	58	435				1.60695	1.76321		flagellar hook assembly protein FlgD	fia02040 Flagellar assembly
NA23_RS00150		NA23_RS00150	NA23_RS00135	466	0	0	0	0	0	0	0	0	0	0	0	0	466				1.60695	1.76321		flagellar hook assembly protein FlgD	fia02040 Flagellar assembly
NA23_RS00150		NA23_RS00150	NA23_RS10430	0	0	0	371	0	0	0	0	124	0	0	0	58	435				1.60695	1.76321		flagellar hook assembly protein FlgD	fia02040 Flagellar assembly
NA23_RS00150		NA23_RS00150	NA23_RS10005	0	70	0	290	0	0	74	0	350	0	0	0	90	572				1.60695	1.76321		flagellar hook assembly protein FlgD	fia02040 Flagellar assembly
NA23_RS00150		NA23_RS00150	NA23_RS05750	0	42	0	490	0	0	0	0	0	0	0	0	148	547				1.60695	1.76321		flagellar hook assembly protein FlgD	fia02040 Flagellar assembly
NA23_RS00150		NA23_RS00150	NA23_RS02580	0	296	0	0	0	0	82	0	0	0	0	0	212	446				1.60695	1.76321		flagellar hook assembly protein FlgD	fia02040 Flagellar assembly
NA23_RS00150		NA23_RS00150	NA23_RS00130	433	0	0	0	0	0	0	0	0	0	0	0	0	433				1.60695	1.76321		flagellar hook assembly protein FlgD	fia02040 Flagellar assembly
NA23_RS00150		NA23_RS00150	NA23_RS00120	373	54	0	0	0	0	75	0	0	0	0	0	0	404				1.60695	1.76321		flagellar hook assembly protein FlgD	fia02040 Flagellar assembly
NA23_RS00150		NA23_RS00150	NA23_RS00125	433	43	0	0	0	0	0	0	0	0	0	0	0	434				1.60695	1.76321		flagellar hook assembly protein FlgD	fia02040 Flagellar assembly
NA23_RS00150		NA23_RS00150	NA23_RS04500	0	111	0	232	0	0	0	0	223	0	0	0	143	484				1.60695	1.76321		flagellar hook assembly protein FlgD	fia02040 Flagellar assembly
NA23_RS00150		NA23_RS00150	NA23_RS04140	0	42	0	0	0	0	0	0	350	0	0	0	130	410				1.60695	1.76321		flagellar hook assembly protein FlgD	fia02040 Flagellar assembly
NA23_RS00150		NA23_RS00150	NA23_RS06670	0	47	0	569	0	0	73	0	0	0	0	0	0	585				1.60695	1.76321		flagellar hook assembly protein FlgD	fia02040 Flagellar assembly
NA23_RS00150		NA23_RS00150	NA23_RS08730	0	94	0	434	0	0	0	0	122	0	0	0	213	598				1.60695	1.76321		flagellar hook assembly protein FlgD	fia02040 Flagellar assembly
NA23_RS00150		NA23_RS00150	NA23_RS10040	0	70	7	556	0	0	74	0	350	0	0	0	90	732				1.60695	1.76321		flagellar hook assembly protein FlgD	fia02040 Flagellar assembly
NA23_RS00150		NA23_RS00150	NA23_RS04895	0	0	0	390	0	0	135	0	0	0	0	0	88	476				1.60695	1.76321		flagellar hook assembly protein FlgD	fia02040 Flagellar assembly
NA23_RS00165		NA23_RS00165																-3.08					significant	motility protein A	fia02030 Bacterial chemotaxis	GO:0016020|GO:0016021|GO:0005886
NA23_RS00170		NA23_RS00170	NA23_RS10815	0	94	0	0	0	0	226	0	351	0	0	0	105	538					1.16833		OmpA family protein	fia02030 Bacterial chemotaxis	GO:0016020|GO:0005886
NA23_RS00170		NA23_RS00170	NA23_RS03335	0	113	0	415	0	0	88	0	0	0	0	0	99	516					1.16833		OmpA family protein	fia02030 Bacterial chemotaxis	GO:0016020|GO:0005886
NA23_RS00170		NA23_RS00170	NA23_RS09905	0	62	39	0	0	0	147	0	350	0	0	0	85	460					1.16833		OmpA family protein	fia02030 Bacterial chemotaxis	GO:0016020|GO:0005886
NA23_RS00170		NA23_RS00170	NA23_RS02505	0	62	10	0	0	0	147	0	350	0	0	0	85	460					1.16833		OmpA family protein	fia02030 Bacterial chemotaxis	GO:0016020|GO:0005886
NA23_RS00170		NA23_RS00170	NA23_RS02665	0	94	0	0	0	0	226	0	351	0	0	0	105	538					1.16833		OmpA family protein	fia02030 Bacterial chemotaxis	GO:0016020|GO:0005886
NA23_RS00170		NA23_RS00170	NA23_RS02450	0	62	108	0	0	0	147	0	350	0	0	0	85	498					1.16833		OmpA family protein	fia02030 Bacterial chemotaxis	GO:0016020|GO:0005886
NA23_RS00170		NA23_RS00170	NA23_RS07290	0	62	105	0	0	0	147	0	350	0	0	0	85	496					1.16833		OmpA family protein	fia02030 Bacterial chemotaxis	GO:0016020|GO:0005886
NA23_RS00170		NA23_RS00170	NA23_RS00190	469	57	0	0	0	0	0	0	0	0	0	0	44	479					1.16833		OmpA family protein	fia02030 Bacterial chemotaxis	GO:0016020|GO:0005886
NA23_RS00170		NA23_RS00170	NA23_RS10870	0	94	0	0	0	0	226	0	351	0	0	0	105	538					1.16833		OmpA family protein	fia02030 Bacterial chemotaxis	GO:0016020|GO:0005886
NA23_RS00170		NA23_RS00170	NA23_RS01120	0	62	0	0	0	0	147	0	350	0	0	0	85	460					1.16833		OmpA family protein	fia02030 Bacterial chemotaxis	GO:0016020|GO:0005886
NA23_RS00170		NA23_RS00170	NA23_RS00175	509	122	79	780	0	0	147	0	350	0	0	0	85	943					1.16833		OmpA family protein	fia02030 Bacterial chemotaxis	GO:0016020|GO:0005886
NA23_RS00170		NA23_RS00170	NA23_RS02170	0	62	261	199	0	0	147	0	350	0	0	0	85	652					1.16833		OmpA family protein	fia02030 Bacterial chemotaxis	GO:0016020|GO:0005886
NA23_RS00170		NA23_RS00170	NA23_RS00180	509	121	0	746	0	0	525	0	361	0	0	0	143	964					1.16833		OmpA family protein	fia02030 Bacterial chemotaxis	GO:0016020|GO:0005886
NA23_RS00170		NA23_RS00170	NA23_RS05645	0	123	0	288	0	0	88	0	0	0	0	0	147	449					1.16833		OmpA family protein	fia02030 Bacterial chemotaxis	GO:0016020|GO:0005886
NA23_RS00170		NA23_RS00170	NA23_RS07180	0	62	75	226	0	0	147	0	350	0	0	0	85	580					1.16833		OmpA family protein	fia02030 Bacterial chemotaxis	GO:0016020|GO:0005886
NA23_RS00170		NA23_RS00170	NA23_RS03920	0	62	8	0	0	0	147	0	350	0	0	0	85	460					1.16833		OmpA family protein	fia02030 Bacterial chemotaxis	GO:0016020|GO:0005886
NA23_RS00170		NA23_RS00170	NA23_RS01095	0	62	11	0	0	0	147	0	350	0	0	0	85	460					1.16833		OmpA family protein	fia02030 Bacterial chemotaxis	GO:0016020|GO:0005886
NA23_RS00170		NA23_RS00170	NA23_RS06120	0	62	77	0	0	0	147	0	350	0	0	0	85	481					1.16833		OmpA family protein	fia02030 Bacterial chemotaxis	GO:0016020|GO:0005886
NA23_RS00170		NA23_RS00170	NA23_RS02485	0	62	11	0	0	0	147	0	350	0	0	0	85	460					1.16833		OmpA family protein	fia02030 Bacterial chemotaxis	GO:0016020|GO:0005886
NA23_RS00170		NA23_RS00170	NA23_RS04190	0	94	0	0	0	0	226	0	351	0	0	0	105	538					1.16833		OmpA family protein	fia02030 Bacterial chemotaxis	GO:0016020|GO:0005886
NA23_RS00170		NA23_RS00170	NA23_RS00185	509	111	0	0	0	0	0	0	0	0	0	0	0	544					1.16833		OmpA family protein	fia02030 Bacterial chemotaxis	GO:0016020|GO:0005886
NA23_RS00170		NA23_RS00170	NA23_RS09075	0	62	35	0	0	0	147	0	350	0	0	0	85	460					1.16833		OmpA family protein	fia02030 Bacterial chemotaxis	GO:0016020|GO:0005886
NA23_RS00175		NA23_RS00175	NA23_RS09080	0	47	1	285	0	0	138	0	122	0	0	0	44	417	-1.5					significant	flagellar basal body-associated FliL family protein	fia02040 Flagellar assembly	GO:0006935|GO:0009425|GO:0071973|GO:0016020|GO:0016021|GO:0005886|GO:0097588
NA23_RS00175		NA23_RS00175	NA23_RS00200	497	61	0	0	0	0	0	0	0	0	0	0	0	508	-1.5					significant	flagellar basal body-associated FliL family protein	fia02040 Flagellar assembly	GO:0006935|GO:0009425|GO:0071973|GO:0016020|GO:0016021|GO:0005886|GO:0097588
NA23_RS00175		NA23_RS00175	NA23_RS02455	0	47	1	305	0	0	138	0	122	0	0	0	44	433	-1.5					significant	flagellar basal body-associated FliL family protein	fia02040 Flagellar assembly	GO:0006935|GO:0009425|GO:0071973|GO:0016020|GO:0016021|GO:0005886|GO:0097588
NA23_RS00175		NA23_RS00175	NA23_RS00185	845	119	0	0	0	0	0	0	0	0	0	0	0	858	-1.5					significant	flagellar basal body-associated FliL family protein	fia02040 Flagellar assembly	GO:0006935|GO:0009425|GO:0071973|GO:0016020|GO:0016021|GO:0005886|GO:0097588
NA23_RS00175		NA23_RS00175	NA23_RS03335	0	295	0	381	0	0	0	0	0	0	0	0	47	547	-1.5					significant	flagellar basal body-associated FliL family protein	fia02040 Flagellar assembly	GO:0006935|GO:0009425|GO:0071973|GO:0016020|GO:0016021|GO:0005886|GO:0097588
NA23_RS00175		NA23_RS00175	NA23_RS09900	0	47	0	376	0	0	138	0	122	0	0	0	44	491	-1.5					significant	flagellar basal body-associated FliL family protein	fia02040 Flagellar assembly	GO:0006935|GO:0009425|GO:0071973|GO:0016020|GO:0016021|GO:0005886|GO:0097588
NA23_RS00175		NA23_RS00175	NA23_RS00180	845	119	2	783	580	0	152	0	349	0	0	0	63	943	-1.5					significant	flagellar basal body-associated FliL family protein	fia02040 Flagellar assembly	GO:0006935|GO:0009425|GO:0071973|GO:0016020|GO:0016021|GO:0005886|GO:0097588
NA23_RS00175		NA23_RS00175	NA23_RS02165	0	47	4	325	0	0	138	0	122	0	0	0	44	449	-1.5					significant	flagellar basal body-associated FliL family protein	fia02040 Flagellar assembly	GO:0006935|GO:0009425|GO:0071973|GO:0016020|GO:0016021|GO:0005886|GO:0097588
NA23_RS00175		NA23_RS00175	NA23_RS10870	0	57	0	0	0	0	90	0	348	0	0	0	57	401	-1.5					significant	flagellar basal body-associated FliL family protein	fia02040 Flagellar assembly	GO:0006935|GO:0009425|GO:0071973|GO:0016020|GO:0016021|GO:0005886|GO:0097588
NA23_RS00175		NA23_RS00175	NA23_RS00205	412	0	0	0	0	0	0	0	0	0	0	0	0	412	-1.5					significant	flagellar basal body-associated FliL family protein	fia02040 Flagellar assembly	GO:0006935|GO:0009425|GO:0071973|GO:0016020|GO:0016021|GO:0005886|GO:0097588
NA23_RS00175		NA23_RS00175	NA23_RS10815	0	57	0	0	0	0	90	0	348	0	0	0	57	401	-1.5					significant	flagellar basal body-associated FliL family protein	fia02040 Flagellar assembly	GO:0006935|GO:0009425|GO:0071973|GO:0016020|GO:0016021|GO:0005886|GO:0097588
NA23_RS00175		NA23_RS00175	NA23_RS02510	0	47	0	264	0	0	138	0	122	0	0	0	44	400	-1.5					significant	flagellar basal body-associated FliL family protein	fia02040 Flagellar assembly	GO:0006935|GO:0009425|GO:0071973|GO:0016020|GO:0016021|GO:0005886|GO:0097588
NA23_RS00175		NA23_RS00175	NA23_RS00170	509	122	79	780	0	0	147	0	350	0	0	0	85	943	-1.5					significant	flagellar basal body-associated FliL family protein	fia02040 Flagellar assembly	GO:0006935|GO:0009425|GO:0071973|GO:0016020|GO:0016021|GO:0005886|GO:0097588
NA23_RS00175		NA23_RS00175	NA23_RS03915	0	47	0	329	0	0	138	0	122	0	0	0	44	452	-1.5					significant	flagellar basal body-associated FliL family protein	fia02040 Flagellar assembly	GO:0006935|GO:0009425|GO:0071973|GO:0016020|GO:0016021|GO:0005886|GO:0097588
NA23_RS00175		NA23_RS00175	NA23_RS00195	593	89	0	0	0	0	0	0	0	0	0	0	0	613	-1.5					significant	flagellar basal body-associated FliL family protein	fia02040 Flagellar assembly	GO:0006935|GO:0009425|GO:0071973|GO:0016020|GO:0016021|GO:0005886|GO:0097588
NA23_RS00175		NA23_RS00175	NA23_RS00190	770	93	0	0	0	0	0	0	0	0	0	0	0	782	-1.5					significant	flagellar basal body-associated FliL family protein	fia02040 Flagellar assembly	GO:0006935|GO:0009425|GO:0071973|GO:0016020|GO:0016021|GO:0005886|GO:0097588
NA23_RS00175		NA23_RS00175	NA23_RS04190	0	57	0	0	0	0	90	0	348	0	0	0	57	401	-1.5					significant	flagellar basal body-associated FliL family protein	fia02040 Flagellar assembly	GO:0006935|GO:0009425|GO:0071973|GO:0016020|GO:0016021|GO:0005886|GO:0097588
NA23_RS00175		NA23_RS00175	NA23_RS02665	0	57	0	255	0	0	90	0	348	0	0	0	57	535	-1.5					significant	flagellar basal body-associated FliL family protein	fia02040 Flagellar assembly	GO:0006935|GO:0009425|GO:0071973|GO:0016020|GO:0016021|GO:0005886|GO:0097588
uvrA	uvrA	NA23_RS00215	NA23_RS06330	0	338	0	0	0	0	0	0	0	0	0	0	593	719	-1.63		0.974203			significant	excinuclease ABC subunit UvrA	fia03420 Nucleotide excision repair	GO:0003677|GO:0006289|GO:0009380|GO:0016887|GO:0005524|GO:0042626|GO:0055085|GO:0005737|GO:0090305|GO:0009381|GO:0046872|GO:0009432|GO:0008270|GO:0006281|GO:0006974|GO:0000166|GO:0004518
uvrA	uvrA	NA23_RS00215	NA23_RS05435	0	120	0	0	0	0	83	0	0	0	0	0	591	641	-1.63		0.974203			significant	excinuclease ABC subunit UvrA	fia03420 Nucleotide excision repair	GO:0003677|GO:0006289|GO:0009380|GO:0016887|GO:0005524|GO:0042626|GO:0055085|GO:0005737|GO:0090305|GO:0009381|GO:0046872|GO:0009432|GO:0008270|GO:0006281|GO:0006974|GO:0000166|GO:0004518
uvrA	uvrA	NA23_RS00215	NA23_RS08005	0	0	0	0	0	0	0	0	0	0	0	0	591	591	-1.63		0.974203			significant	excinuclease ABC subunit UvrA	fia03420 Nucleotide excision repair	GO:0003677|GO:0006289|GO:0009380|GO:0016887|GO:0005524|GO:0042626|GO:0055085|GO:0005737|GO:0090305|GO:0009381|GO:0046872|GO:0009432|GO:0008270|GO:0006281|GO:0006974|GO:0000166|GO:0004518
uvrA	uvrA	NA23_RS00215	NA23_RS09220	0	93	0	0	0	0	0	0	0	0	0	0	591	613	-1.63		0.974203			significant	excinuclease ABC subunit UvrA	fia03420 Nucleotide excision repair	GO:0003677|GO:0006289|GO:0009380|GO:0016887|GO:0005524|GO:0042626|GO:0055085|GO:0005737|GO:0090305|GO:0009381|GO:0046872|GO:0009432|GO:0008270|GO:0006281|GO:0006974|GO:0000166|GO:0004518
uvrA	uvrA	NA23_RS00215	NA23_RS08900	0	42	0	0	0	0	73	0	0	0	0	0	572	586	-1.63		0.974203			significant	excinuclease ABC subunit UvrA	fia03420 Nucleotide excision repair	GO:0003677|GO:0006289|GO:0009380|GO:0016887|GO:0005524|GO:0042626|GO:0055085|GO:0005737|GO:0090305|GO:0009381|GO:0046872|GO:0009432|GO:0008270|GO:0006281|GO:0006974|GO:0000166|GO:0004518
uvrA	uvrA	NA23_RS00215	NA23_RS00570	0	341	0	0	0	0	0	0	349	0	0	0	148	602	-1.63		0.974203			significant	excinuclease ABC subunit UvrA	fia03420 Nucleotide excision repair	GO:0003677|GO:0006289|GO:0009380|GO:0016887|GO:0005524|GO:0042626|GO:0055085|GO:0005737|GO:0090305|GO:0009381|GO:0046872|GO:0009432|GO:0008270|GO:0006281|GO:0006974|GO:0000166|GO:0004518
uvrA	uvrA	NA23_RS00215	NA23_RS04980	0	60	0	0	0	0	0	0	0	0	0	0	588	596	-1.63		0.974203			significant	excinuclease ABC subunit UvrA	fia03420 Nucleotide excision repair	GO:0003677|GO:0006289|GO:0009380|GO:0016887|GO:0005524|GO:0042626|GO:0055085|GO:0005737|GO:0090305|GO:0009381|GO:0046872|GO:0009432|GO:0008270|GO:0006281|GO:0006974|GO:0000166|GO:0004518
uvrA	uvrA	NA23_RS00215	NA23_RS00260	0	0	0	0	0	0	0	0	0	0	0	0	587	587	-1.63		0.974203			significant	excinuclease ABC subunit UvrA	fia03420 Nucleotide excision repair	GO:0003677|GO:0006289|GO:0009380|GO:0016887|GO:0005524|GO:0042626|GO:0055085|GO:0005737|GO:0090305|GO:0009381|GO:0046872|GO:0009432|GO:0008270|GO:0006281|GO:0006974|GO:0000166|GO:0004518
uvrA	uvrA	NA23_RS00215	NA23_RS01300	0	59	0	0	0	0	0	0	0	0	0	0	589	596	-1.63		0.974203			significant	excinuclease ABC subunit UvrA	fia03420 Nucleotide excision repair	GO:0003677|GO:0006289|GO:0009380|GO:0016887|GO:0005524|GO:0042626|GO:0055085|GO:0005737|GO:0090305|GO:0009381|GO:0046872|GO:0009432|GO:0008270|GO:0006281|GO:0006974|GO:0000166|GO:0004518
uvrA	uvrA	NA23_RS00215	NA23_RS00865	0	341	0	0	0	0	0	0	0	0	0	0	589	717	-1.63		0.974203			significant	excinuclease ABC subunit UvrA	fia03420 Nucleotide excision repair	GO:0003677|GO:0006289|GO:0009380|GO:0016887|GO:0005524|GO:0042626|GO:0055085|GO:0005737|GO:0090305|GO:0009381|GO:0046872|GO:0009432|GO:0008270|GO:0006281|GO:0006974|GO:0000166|GO:0004518
uvrA	uvrA	NA23_RS00215	NA23_RS09540	0	94	0	0	0	0	0	0	0	0	0	0	593	615	-1.63		0.974203			significant	excinuclease ABC subunit UvrA	fia03420 Nucleotide excision repair	GO:0003677|GO:0006289|GO:0009380|GO:0016887|GO:0005524|GO:0042626|GO:0055085|GO:0005737|GO:0090305|GO:0009381|GO:0046872|GO:0009432|GO:0008270|GO:0006281|GO:0006974|GO:0000166|GO:0004518
uvrA	uvrA	NA23_RS00215	NA23_RS10770	0	334	0	0	0	0	0	0	0	0	0	0	229	464	-1.63		0.974203			significant	excinuclease ABC subunit UvrA	fia03420 Nucleotide excision repair	GO:0003677|GO:0006289|GO:0009380|GO:0016887|GO:0005524|GO:0042626|GO:0055085|GO:0005737|GO:0090305|GO:0009381|GO:0046872|GO:0009432|GO:0008270|GO:0006281|GO:0006974|GO:0000166|GO:0004518
uvrA	uvrA	NA23_RS00215	NA23_RS08550	0	0	0	0	0	0	72	0	0	900	0	0	88	907	-1.63		0.974203			significant	excinuclease ABC subunit UvrA	fia03420 Nucleotide excision repair	GO:0003677|GO:0006289|GO:0009380|GO:0016887|GO:0005524|GO:0042626|GO:0055085|GO:0005737|GO:0090305|GO:0009381|GO:0046872|GO:0009432|GO:0008270|GO:0006281|GO:0006974|GO:0000166|GO:0004518
uvrA	uvrA	NA23_RS00215	NA23_RS02890	0	341	0	0	0	0	125	0	0	900	0	0	593	973	-1.63		0.974203			significant	excinuclease ABC subunit UvrA	fia03420 Nucleotide excision repair	GO:0003677|GO:0006289|GO:0009380|GO:0016887|GO:0005524|GO:0042626|GO:0055085|GO:0005737|GO:0090305|GO:0009381|GO:0046872|GO:0009432|GO:0008270|GO:0006281|GO:0006974|GO:0000166|GO:0004518
uvrA	uvrA	NA23_RS00215	NA23_RS02865	0	341	0	196	0	0	0	0	0	0	0	0	589	763	-1.63		0.974203			significant	excinuclease ABC subunit UvrA	fia03420 Nucleotide excision repair	GO:0003677|GO:0006289|GO:0009380|GO:0016887|GO:0005524|GO:0042626|GO:0055085|GO:0005737|GO:0090305|GO:0009381|GO:0046872|GO:0009432|GO:0008270|GO:0006281|GO:0006974|GO:0000166|GO:0004518
uvrA	uvrA	NA23_RS00215	NA23_RS09340	0	121	0	0	0	0	0	0	0	0	0	0	572	607	-1.63		0.974203			significant	excinuclease ABC subunit UvrA	fia03420 Nucleotide excision repair	GO:0003677|GO:0006289|GO:0009380|GO:0016887|GO:0005524|GO:0042626|GO:0055085|GO:0005737|GO:0090305|GO:0009381|GO:0046872|GO:0009432|GO:0008270|GO:0006281|GO:0006974|GO:0000166|GO:0004518
uvrA	uvrA	NA23_RS00215	NA23_RS00820	0	311	0	0	0	0	0	0	0	0	0	0	206	429	-1.63		0.974203			significant	excinuclease ABC subunit UvrA	fia03420 Nucleotide excision repair	GO:0003677|GO:0006289|GO:0009380|GO:0016887|GO:0005524|GO:0042626|GO:0055085|GO:0005737|GO:0090305|GO:0009381|GO:0046872|GO:0009432|GO:0008270|GO:0006281|GO:0006974|GO:0000166|GO:0004518
uvrA	uvrA	NA23_RS00215	NA23_RS07940	0	124	0	0	0	0	0	0	0	900	0	0	591	961	-1.63		0.974203			significant	excinuclease ABC subunit UvrA	fia03420 Nucleotide excision repair	GO:0003677|GO:0006289|GO:0009380|GO:0016887|GO:0005524|GO:0042626|GO:0055085|GO:0005737|GO:0090305|GO:0009381|GO:0046872|GO:0009432|GO:0008270|GO:0006281|GO:0006974|GO:0000166|GO:0004518
uvrA	uvrA	NA23_RS00215	NA23_RS10185	0	111	0	0	0	0	0	0	0	0	0	0	591	620	-1.63		0.974203			significant	excinuclease ABC subunit UvrA	fia03420 Nucleotide excision repair	GO:0003677|GO:0006289|GO:0009380|GO:0016887|GO:0005524|GO:0042626|GO:0055085|GO:0005737|GO:0090305|GO:0009381|GO:0046872|GO:0009432|GO:0008270|GO:0006281|GO:0006974|GO:0000166|GO:0004518
uvrA	uvrA	NA23_RS00215	NA23_RS03460	0	0	0	0	0	0	0	0	0	0	0	0	572	572	-1.63		0.974203			significant	excinuclease ABC subunit UvrA	fia03420 Nucleotide excision repair	GO:0003677|GO:0006289|GO:0009380|GO:0016887|GO:0005524|GO:0042626|GO:0055085|GO:0005737|GO:0090305|GO:0009381|GO:0046872|GO:0009432|GO:0008270|GO:0006281|GO:0006974|GO:0000166|GO:0004518
uvrA	uvrA	NA23_RS00215	NA23_RS01175	0	0	0	0	0	0	0	0	0	0	0	0	592	592	-1.63		0.974203			significant	excinuclease ABC subunit UvrA	fia03420 Nucleotide excision repair	GO:0003677|GO:0006289|GO:0009380|GO:0016887|GO:0005524|GO:0042626|GO:0055085|GO:0005737|GO:0090305|GO:0009381|GO:0046872|GO:0009432|GO:0008270|GO:0006281|GO:0006974|GO:0000166|GO:0004518
uvrA	uvrA	NA23_RS00215	NA23_RS05425	0	334	0	0	0	0	0	0	0	0	0	0	229	464	-1.63		0.974203			significant	excinuclease ABC subunit UvrA	fia03420 Nucleotide excision repair	GO:0003677|GO:0006289|GO:0009380|GO:0016887|GO:0005524|GO:0042626|GO:0055085|GO:0005737|GO:0090305|GO:0009381|GO:0046872|GO:0009432|GO:0008270|GO:0006281|GO:0006974|GO:0000166|GO:0004518
uvrA	uvrA	NA23_RS00215	NA23_RS10830	0	119	0	0	0	0	0	0	0	0	0	0	593	626	-1.63		0.974203			significant	excinuclease ABC subunit UvrA	fia03420 Nucleotide excision repair	GO:0003677|GO:0006289|GO:0009380|GO:0016887|GO:0005524|GO:0042626|GO:0055085|GO:0005737|GO:0090305|GO:0009381|GO:0046872|GO:0009432|GO:0008270|GO:0006281|GO:0006974|GO:0000166|GO:0004518
uvrA	uvrA	NA23_RS00215	NA23_RS01220	0	117	0	0	0	0	0	0	0	0	0	0	578	611	-1.63		0.974203			significant	excinuclease ABC subunit UvrA	fia03420 Nucleotide excision repair	GO:0003677|GO:0006289|GO:0009380|GO:0016887|GO:0005524|GO:0042626|GO:0055085|GO:0005737|GO:0090305|GO:0009381|GO:0046872|GO:0009432|GO:0008270|GO:0006281|GO:0006974|GO:0000166|GO:0004518
uvrA	uvrA	NA23_RS00215	NA23_RS09550	0	0	0	0	0	0	0	0	0	0	0	0	593	593	-1.63		0.974203			significant	excinuclease ABC subunit UvrA	fia03420 Nucleotide excision repair	GO:0003677|GO:0006289|GO:0009380|GO:0016887|GO:0005524|GO:0042626|GO:0055085|GO:0005737|GO:0090305|GO:0009381|GO:0046872|GO:0009432|GO:0008270|GO:0006281|GO:0006974|GO:0000166|GO:0004518
uvrA	uvrA	NA23_RS00215	NA23_RS00735	0	338	0	161	0	0	0	0	0	0	0	0	0	420	-1.63		0.974203			significant	excinuclease ABC subunit UvrA	fia03420 Nucleotide excision repair	GO:0003677|GO:0006289|GO:0009380|GO:0016887|GO:0005524|GO:0042626|GO:0055085|GO:0005737|GO:0090305|GO:0009381|GO:0046872|GO:0009432|GO:0008270|GO:0006281|GO:0006974|GO:0000166|GO:0004518
uvrA	uvrA	NA23_RS00215	NA23_RS01610	0	0	0	152	0	0	0	0	0	0	0	0	592	639	-1.63		0.974203			significant	excinuclease ABC subunit UvrA	fia03420 Nucleotide excision repair	GO:0003677|GO:0006289|GO:0009380|GO:0016887|GO:0005524|GO:0042626|GO:0055085|GO:0005737|GO:0090305|GO:0009381|GO:0046872|GO:0009432|GO:0008270|GO:0006281|GO:0006974|GO:0000166|GO:0004518
uvrA	uvrA	NA23_RS00215	NA23_RS09675	0	296	0	0	0	0	0	0	0	0	0	0	575	688	-1.63		0.974203			significant	excinuclease ABC subunit UvrA	fia03420 Nucleotide excision repair	GO:0003677|GO:0006289|GO:0009380|GO:0016887|GO:0005524|GO:0042626|GO:0055085|GO:0005737|GO:0090305|GO:0009381|GO:0046872|GO:0009432|GO:0008270|GO:0006281|GO:0006974|GO:0000166|GO:0004518
uvrA	uvrA	NA23_RS00215	NA23_RS03330	0	341	0	0	0	0	0	0	0	0	0	0	592	719	-1.63		0.974203			significant	excinuclease ABC subunit UvrA	fia03420 Nucleotide excision repair	GO:0003677|GO:0006289|GO:0009380|GO:0016887|GO:0005524|GO:0042626|GO:0055085|GO:0005737|GO:0090305|GO:0009381|GO:0046872|GO:0009432|GO:0008270|GO:0006281|GO:0006974|GO:0000166|GO:0004518
uvrA	uvrA	NA23_RS00215	NA23_RS05340	0	295	0	196	0	0	0	0	0	0	0	0	590	747	-1.63		0.974203			significant	excinuclease ABC subunit UvrA	fia03420 Nucleotide excision repair	GO:0003677|GO:0006289|GO:0009380|GO:0016887|GO:0005524|GO:0042626|GO:0055085|GO:0005737|GO:0090305|GO:0009381|GO:0046872|GO:0009432|GO:0008270|GO:0006281|GO:0006974|GO:0000166|GO:0004518
uvrA	uvrA	NA23_RS00215	NA23_RS00770	0	92	0	155	0	0	83	0	0	0	0	0	570	656	-1.63		0.974203			significant	excinuclease ABC subunit UvrA	fia03420 Nucleotide excision repair	GO:0003677|GO:0006289|GO:0009380|GO:0016887|GO:0005524|GO:0042626|GO:0055085|GO:0005737|GO:0090305|GO:0009381|GO:0046872|GO:0009432|GO:0008270|GO:0006281|GO:0006974|GO:0000166|GO:0004518
uvrA	uvrA	NA23_RS00215	NA23_RS09545	0	93	0	0	0	0	0	0	0	0	0	0	592	614	-1.63		0.974203			significant	excinuclease ABC subunit UvrA	fia03420 Nucleotide excision repair	GO:0003677|GO:0006289|GO:0009380|GO:0016887|GO:0005524|GO:0042626|GO:0055085|GO:0005737|GO:0090305|GO:0009381|GO:0046872|GO:0009432|GO:0008270|GO:0006281|GO:0006974|GO:0000166|GO:0004518
uvrA	uvrA	NA23_RS00215	NA23_RS08885	0	117	0	0	0	0	0	0	0	0	0	0	590	622	-1.63		0.974203			significant	excinuclease ABC subunit UvrA	fia03420 Nucleotide excision repair	GO:0003677|GO:0006289|GO:0009380|GO:0016887|GO:0005524|GO:0042626|GO:0055085|GO:0005737|GO:0090305|GO:0009381|GO:0046872|GO:0009432|GO:0008270|GO:0006281|GO:0006974|GO:0000166|GO:0004518
uvrA	uvrA	NA23_RS00215	NA23_RS02835	0	341	0	0	0	0	84	0	0	900	0	0	593	972	-1.63		0.974203			significant	excinuclease ABC subunit UvrA	fia03420 Nucleotide excision repair	GO:0003677|GO:0006289|GO:0009380|GO:0016887|GO:0005524|GO:0042626|GO:0055085|GO:0005737|GO:0090305|GO:0009381|GO:0046872|GO:0009432|GO:0008270|GO:0006281|GO:0006974|GO:0000166|GO:0004518
uvrA	uvrA	NA23_RS00215	NA23_RS02115	0	250	0	0	0	0	0	0	0	0	0	0	593	681	-1.63		0.974203			significant	excinuclease ABC subunit UvrA	fia03420 Nucleotide excision repair	GO:0003677|GO:0006289|GO:0009380|GO:0016887|GO:0005524|GO:0042626|GO:0055085|GO:0005737|GO:0090305|GO:0009381|GO:0046872|GO:0009432|GO:0008270|GO:0006281|GO:0006974|GO:0000166|GO:0004518
uvrA	uvrA	NA23_RS00215	NA23_RS00890	0	47	0	0	0	0	0	0	0	0	0	0	591	593	-1.63		0.974203			significant	excinuclease ABC subunit UvrA	fia03420 Nucleotide excision repair	GO:0003677|GO:0006289|GO:0009380|GO:0016887|GO:0005524|GO:0042626|GO:0055085|GO:0005737|GO:0090305|GO:0009381|GO:0046872|GO:0009432|GO:0008270|GO:0006281|GO:0006974|GO:0000166|GO:0004518
uvrA	uvrA	NA23_RS00215	NA23_RS09520	0	0	0	0	0	0	0	0	0	0	0	0	593	593	-1.63		0.974203			significant	excinuclease ABC subunit UvrA	fia03420 Nucleotide excision repair	GO:0003677|GO:0006289|GO:0009380|GO:0016887|GO:0005524|GO:0042626|GO:0055085|GO:0005737|GO:0090305|GO:0009381|GO:0046872|GO:0009432|GO:0008270|GO:0006281|GO:0006974|GO:0000166|GO:0004518
uvrA	uvrA	NA23_RS00215	NA23_RS02935	0	316	0	0	0	0	0	0	0	0	0	0	595	711	-1.63		0.974203			significant	excinuclease ABC subunit UvrA	fia03420 Nucleotide excision repair	GO:0003677|GO:0006289|GO:0009380|GO:0016887|GO:0005524|GO:0042626|GO:0055085|GO:0005737|GO:0090305|GO:0009381|GO:0046872|GO:0009432|GO:0008270|GO:0006281|GO:0006974|GO:0000166|GO:0004518
uvrA	uvrA	NA23_RS00215	NA23_RS06530	0	124	0	0	0	0	84	0	0	900	0	0	590	962	-1.63		0.974203			significant	excinuclease ABC subunit UvrA	fia03420 Nucleotide excision repair	GO:0003677|GO:0006289|GO:0009380|GO:0016887|GO:0005524|GO:0042626|GO:0055085|GO:0005737|GO:0090305|GO:0009381|GO:0046872|GO:0009432|GO:0008270|GO:0006281|GO:0006974|GO:0000166|GO:0004518
uvrA	uvrA	NA23_RS00215	NA23_RS08695	0	309	0	0	0	0	124	0	0	0	0	0	150	440	-1.63		0.974203			significant	excinuclease ABC subunit UvrA	fia03420 Nucleotide excision repair	GO:0003677|GO:0006289|GO:0009380|GO:0016887|GO:0005524|GO:0042626|GO:0055085|GO:0005737|GO:0090305|GO:0009381|GO:0046872|GO:0009432|GO:0008270|GO:0006281|GO:0006974|GO:0000166|GO:0004518
uvrA	uvrA	NA23_RS00215	NA23_RS09735	0	301	0	0	0	0	0	0	0	0	0	0	593	703	-1.63		0.974203			significant	excinuclease ABC subunit UvrA	fia03420 Nucleotide excision repair	GO:0003677|GO:0006289|GO:0009380|GO:0016887|GO:0005524|GO:0042626|GO:0055085|GO:0005737|GO:0090305|GO:0009381|GO:0046872|GO:0009432|GO:0008270|GO:0006281|GO:0006974|GO:0000166|GO:0004518
uvrA	uvrA	NA23_RS00215	NA23_RS09215	0	116	0	0	0	0	80	0	126	0	0	0	582	663	-1.63		0.974203			significant	excinuclease ABC subunit UvrA	fia03420 Nucleotide excision repair	GO:0003677|GO:0006289|GO:0009380|GO:0016887|GO:0005524|GO:0042626|GO:0055085|GO:0005737|GO:0090305|GO:0009381|GO:0046872|GO:0009432|GO:0008270|GO:0006281|GO:0006974|GO:0000166|GO:0004518
uvrA	uvrA	NA23_RS00215	NA23_RS06485	0	341	0	0	0	0	0	0	0	0	0	0	589	717	-1.63		0.974203			significant	excinuclease ABC subunit UvrA	fia03420 Nucleotide excision repair	GO:0003677|GO:0006289|GO:0009380|GO:0016887|GO:0005524|GO:0042626|GO:0055085|GO:0005737|GO:0090305|GO:0009381|GO:0046872|GO:0009432|GO:0008270|GO:0006281|GO:0006974|GO:0000166|GO:0004518
uvrA	uvrA	NA23_RS00215	NA23_RS02020	0	51	0	153	0	0	0	0	0	0	0	0	592	643	-1.63		0.974203			significant	excinuclease ABC subunit UvrA	fia03420 Nucleotide excision repair	GO:0003677|GO:0006289|GO:0009380|GO:0016887|GO:0005524|GO:0042626|GO:0055085|GO:0005737|GO:0090305|GO:0009381|GO:0046872|GO:0009432|GO:0008270|GO:0006281|GO:0006974|GO:0000166|GO:0004518
uvrA	uvrA	NA23_RS00215	NA23_RS02610	0	42	0	0	0	0	0	0	0	0	0	0	589	589	-1.63		0.974203			significant	excinuclease ABC subunit UvrA	fia03420 Nucleotide excision repair	GO:0003677|GO:0006289|GO:0009380|GO:0016887|GO:0005524|GO:0042626|GO:0055085|GO:0005737|GO:0090305|GO:0009381|GO:0046872|GO:0009432|GO:0008270|GO:0006281|GO:0006974|GO:0000166|GO:0004518
uvrA	uvrA	NA23_RS00215	NA23_RS02355	0	42	0	192	0	0	0	0	0	0	0	0	589	654	-1.63		0.974203			significant	excinuclease ABC subunit UvrA	fia03420 Nucleotide excision repair	GO:0003677|GO:0006289|GO:0009380|GO:0016887|GO:0005524|GO:0042626|GO:0055085|GO:0005737|GO:0090305|GO:0009381|GO:0046872|GO:0009432|GO:0008270|GO:0006281|GO:0006974|GO:0000166|GO:0004518
uvrA	uvrA	NA23_RS00215	NA23_RS08120	0	82	0	0	0	0	0	0	0	0	0	0	589	606	-1.63		0.974203			significant	excinuclease ABC subunit UvrA	fia03420 Nucleotide excision repair	GO:0003677|GO:0006289|GO:0009380|GO:0016887|GO:0005524|GO:0042626|GO:0055085|GO:0005737|GO:0090305|GO:0009381|GO:0046872|GO:0009432|GO:0008270|GO:0006281|GO:0006974|GO:0000166|GO:0004518
uvrA	uvrA	NA23_RS00215	NA23_RS01620	0	328	0	296	0	0	0	0	0	0	0	0	163	569	-1.63		0.974203			significant	excinuclease ABC subunit UvrA	fia03420 Nucleotide excision repair	GO:0003677|GO:0006289|GO:0009380|GO:0016887|GO:0005524|GO:0042626|GO:0055085|GO:0005737|GO:0090305|GO:0009381|GO:0046872|GO:0009432|GO:0008270|GO:0006281|GO:0006974|GO:0000166|GO:0004518
uvrA	uvrA	NA23_RS00215	NA23_RS06515	0	42	0	0	0	0	73	0	0	0	0	0	572	586	-1.63		0.974203			significant	excinuclease ABC subunit UvrA	fia03420 Nucleotide excision repair	GO:0003677|GO:0006289|GO:0009380|GO:0016887|GO:0005524|GO:0042626|GO:0055085|GO:0005737|GO:0090305|GO:0009381|GO:0046872|GO:0009432|GO:0008270|GO:0006281|GO:0006974|GO:0000166|GO:0004518
uvrA	uvrA	NA23_RS00215	NA23_RS07945	0	95	0	0	0	0	0	0	0	0	0	0	571	595	-1.63		0.974203			significant	excinuclease ABC subunit UvrA	fia03420 Nucleotide excision repair	GO:0003677|GO:0006289|GO:0009380|GO:0016887|GO:0005524|GO:0042626|GO:0055085|GO:0005737|GO:0090305|GO:0009381|GO:0046872|GO:0009432|GO:0008270|GO:0006281|GO:0006974|GO:0000166|GO:0004518
uvrA	uvrA	NA23_RS00215	NA23_RS03520	0	297	0	0	0	0	0	0	0	0	0	0	212	422	-1.63		0.974203			significant	excinuclease ABC subunit UvrA	fia03420 Nucleotide excision repair	GO:0003677|GO:0006289|GO:0009380|GO:0016887|GO:0005524|GO:0042626|GO:0055085|GO:0005737|GO:0090305|GO:0009381|GO:0046872|GO:0009432|GO:0008270|GO:0006281|GO:0006974|GO:0000166|GO:0004518
uvrA	uvrA	NA23_RS00215	NA23_RS09315	0	334	0	0	0	0	95	0	0	0	0	0	591	731	-1.63		0.974203			significant	excinuclease ABC subunit UvrA	fia03420 Nucleotide excision repair	GO:0003677|GO:0006289|GO:0009380|GO:0016887|GO:0005524|GO:0042626|GO:0055085|GO:0005737|GO:0090305|GO:0009381|GO:0046872|GO:0009432|GO:0008270|GO:0006281|GO:0006974|GO:0000166|GO:0004518
uvrA	uvrA	NA23_RS00215	NA23_RS06080	0	338	0	0	0	0	0	0	0	0	0	0	584	712	-1.63		0.974203			significant	excinuclease ABC subunit UvrA	fia03420 Nucleotide excision repair	GO:0003677|GO:0006289|GO:0009380|GO:0016887|GO:0005524|GO:0042626|GO:0055085|GO:0005737|GO:0090305|GO:0009381|GO:0046872|GO:0009432|GO:0008270|GO:0006281|GO:0006974|GO:0000166|GO:0004518
uvrA	uvrA	NA23_RS00215	NA23_RS09535	0	302	0	154	0	0	85	0	0	0	0	0	590	748	-1.63		0.974203			significant	excinuclease ABC subunit UvrA	fia03420 Nucleotide excision repair	GO:0003677|GO:0006289|GO:0009380|GO:0016887|GO:0005524|GO:0042626|GO:0055085|GO:0005737|GO:0090305|GO:0009381|GO:0046872|GO:0009432|GO:0008270|GO:0006281|GO:0006974|GO:0000166|GO:0004518
uvrA	uvrA	NA23_RS00215	NA23_RS00085	0	47	0	0	0	0	90	0	0	900	0	0	593	959	-1.63		0.974203			significant	excinuclease ABC subunit UvrA	fia03420 Nucleotide excision repair	GO:0003677|GO:0006289|GO:0009380|GO:0016887|GO:0005524|GO:0042626|GO:0055085|GO:0005737|GO:0090305|GO:0009381|GO:0046872|GO:0009432|GO:0008270|GO:0006281|GO:0006974|GO:0000166|GO:0004518
uvrA	uvrA	NA23_RS00215	NA23_RS03095	0	117	0	0	0	0	79	0	0	900	0	0	593	962	-1.63		0.974203			significant	excinuclease ABC subunit UvrA	fia03420 Nucleotide excision repair	GO:0003677|GO:0006289|GO:0009380|GO:0016887|GO:0005524|GO:0042626|GO:0055085|GO:0005737|GO:0090305|GO:0009381|GO:0046872|GO:0009432|GO:0008270|GO:0006281|GO:0006974|GO:0000166|GO:0004518
uvrA	uvrA	NA23_RS00215	NA23_RS03435	0	91	0	0	0	0	81	0	0	0	0	0	594	631	-1.63		0.974203			significant	excinuclease ABC subunit UvrA	fia03420 Nucleotide excision repair	GO:0003677|GO:0006289|GO:0009380|GO:0016887|GO:0005524|GO:0042626|GO:0055085|GO:0005737|GO:0090305|GO:0009381|GO:0046872|GO:0009432|GO:0008270|GO:0006281|GO:0006974|GO:0000166|GO:0004518
uvrA	uvrA	NA23_RS00215	NA23_RS03155	0	334	0	158	0	0	95	0	0	0	0	0	591	764	-1.63		0.974203			significant	excinuclease ABC subunit UvrA	fia03420 Nucleotide excision repair	GO:0003677|GO:0006289|GO:0009380|GO:0016887|GO:0005524|GO:0042626|GO:0055085|GO:0005737|GO:0090305|GO:0009381|GO:0046872|GO:0009432|GO:0008270|GO:0006281|GO:0006974|GO:0000166|GO:0004518
uvrA	uvrA	NA23_RS00215	NA23_RS09555	0	341	0	0	0	0	0	0	126	0	0	0	593	745	-1.63		0.974203			significant	excinuclease ABC subunit UvrA	fia03420 Nucleotide excision repair	GO:0003677|GO:0006289|GO:0009380|GO:0016887|GO:0005524|GO:0042626|GO:0055085|GO:0005737|GO:0090305|GO:0009381|GO:0046872|GO:0009432|GO:0008270|GO:0006281|GO:0006974|GO:0000166|GO:0004518
uvrA	uvrA	NA23_RS00215	NA23_RS06750	0	117	0	0	0	0	0	0	0	0	0	0	577	610	-1.63		0.974203			significant	excinuclease ABC subunit UvrA	fia03420 Nucleotide excision repair	GO:0003677|GO:0006289|GO:0009380|GO:0016887|GO:0005524|GO:0042626|GO:0055085|GO:0005737|GO:0090305|GO:0009381|GO:0046872|GO:0009432|GO:0008270|GO:0006281|GO:0006974|GO:0000166|GO:0004518
uvrA	uvrA	NA23_RS00215	NA23_RS02670	0	0	0	0	0	0	0	0	0	0	0	0	591	591	-1.63		0.974203			significant	excinuclease ABC subunit UvrA	fia03420 Nucleotide excision repair	GO:0003677|GO:0006289|GO:0009380|GO:0016887|GO:0005524|GO:0042626|GO:0055085|GO:0005737|GO:0090305|GO:0009381|GO:0046872|GO:0009432|GO:0008270|GO:0006281|GO:0006974|GO:0000166|GO:0004518
uvrA	uvrA	NA23_RS00215	NA23_RS03290	0	58	0	0	0	0	0	0	0	0	0	0	591	598	-1.63		0.974203			significant	excinuclease ABC subunit UvrA	fia03420 Nucleotide excision repair	GO:0003677|GO:0006289|GO:0009380|GO:0016887|GO:0005524|GO:0042626|GO:0055085|GO:0005737|GO:0090305|GO:0009381|GO:0046872|GO:0009432|GO:0008270|GO:0006281|GO:0006974|GO:0000166|GO:0004518
uvrA	uvrA	NA23_RS00215	NA23_RS01575	0	326	0	0	0	0	111	0	0	0	0	0	99	412	-1.63		0.974203			significant	excinuclease ABC subunit UvrA	fia03420 Nucleotide excision repair	GO:0003677|GO:0006289|GO:0009380|GO:0016887|GO:0005524|GO:0042626|GO:0055085|GO:0005737|GO:0090305|GO:0009381|GO:0046872|GO:0009432|GO:0008270|GO:0006281|GO:0006974|GO:0000166|GO:0004518
uvrA	uvrA	NA23_RS00215	NA23_RS00220	508	0	0	0	0	0	0	0	0	0	0	0	0	508	-1.63		0.974203			significant	excinuclease ABC subunit UvrA	fia03420 Nucleotide excision repair	GO:0003677|GO:0006289|GO:0009380|GO:0016887|GO:0005524|GO:0042626|GO:0055085|GO:0005737|GO:0090305|GO:0009381|GO:0046872|GO:0009432|GO:0008270|GO:0006281|GO:0006974|GO:0000166|GO:0004518
uvrA	uvrA	NA23_RS00215	NA23_RS02375	0	341	0	0	0	0	0	0	0	0	0	0	589	717	-1.63		0.974203			significant	excinuclease ABC subunit UvrA	fia03420 Nucleotide excision repair	GO:0003677|GO:0006289|GO:0009380|GO:0016887|GO:0005524|GO:0042626|GO:0055085|GO:0005737|GO:0090305|GO:0009381|GO:0046872|GO:0009432|GO:0008270|GO:0006281|GO:0006974|GO:0000166|GO:0004518
uvrA	uvrA	NA23_RS00215	NA23_RS08360	0	0	0	0	0	0	0	0	0	0	0	0	581	581	-1.63		0.974203			significant	excinuclease ABC subunit UvrA	fia03420 Nucleotide excision repair	GO:0003677|GO:0006289|GO:0009380|GO:0016887|GO:0005524|GO:0042626|GO:0055085|GO:0005737|GO:0090305|GO:0009381|GO:0046872|GO:0009432|GO:0008270|GO:0006281|GO:0006974|GO:0000166|GO:0004518
uvrA	uvrA	NA23_RS00215	NA23_RS10800	0	117	0	0	0	0	0	0	0	0	0	0	578	611	-1.63		0.974203			significant	excinuclease ABC subunit UvrA	fia03420 Nucleotide excision repair	GO:0003677|GO:0006289|GO:0009380|GO:0016887|GO:0005524|GO:0042626|GO:0055085|GO:0005737|GO:0090305|GO:0009381|GO:0046872|GO:0009432|GO:0008270|GO:0006281|GO:0006974|GO:0000166|GO:0004518
uvrA	uvrA	NA23_RS00215	NA23_RS09525	0	341	0	0	0	0	0	0	0	0	0	0	593	720	-1.63		0.974203			significant	excinuclease ABC subunit UvrA	fia03420 Nucleotide excision repair	GO:0003677|GO:0006289|GO:0009380|GO:0016887|GO:0005524|GO:0042626|GO:0055085|GO:0005737|GO:0090305|GO:0009381|GO:0046872|GO:0009432|GO:0008270|GO:0006281|GO:0006974|GO:0000166|GO:0004518
uvrA	uvrA	NA23_RS00215	NA23_RS07480	0	310	0	0	0	0	0	0	0	0	0	0	263	469	-1.63		0.974203			significant	excinuclease ABC subunit UvrA	fia03420 Nucleotide excision repair	GO:0003677|GO:0006289|GO:0009380|GO:0016887|GO:0005524|GO:0042626|GO:0055085|GO:0005737|GO:0090305|GO:0009381|GO:0046872|GO:0009432|GO:0008270|GO:0006281|GO:0006974|GO:0000166|GO:0004518
uvrA	uvrA	NA23_RS00215	NA23_RS10155	0	335	884	0	0	0	140	0	306	0	0	0	591	977	-1.63		0.974203			significant	excinuclease ABC subunit UvrA	fia03420 Nucleotide excision repair	GO:0003677|GO:0006289|GO:0009380|GO:0016887|GO:0005524|GO:0042626|GO:0055085|GO:0005737|GO:0090305|GO:0009381|GO:0046872|GO:0009432|GO:0008270|GO:0006281|GO:0006974|GO:0000166|GO:0004518
uvrA	uvrA	NA23_RS00215	NA23_RS01305	0	47	0	0	0	0	0	0	0	0	0	0	591	593	-1.63		0.974203			significant	excinuclease ABC subunit UvrA	fia03420 Nucleotide excision repair	GO:0003677|GO:0006289|GO:0009380|GO:0016887|GO:0005524|GO:0042626|GO:0055085|GO:0005737|GO:0090305|GO:0009381|GO:0046872|GO:0009432|GO:0008270|GO:0006281|GO:0006974|GO:0000166|GO:0004518
uvrA	uvrA	NA23_RS00215	NA23_RS04740	0	0	0	0	0	0	0	0	0	0	0	0	593	593	-1.63		0.974203			significant	excinuclease ABC subunit UvrA	fia03420 Nucleotide excision repair	GO:0003677|GO:0006289|GO:0009380|GO:0016887|GO:0005524|GO:0042626|GO:0055085|GO:0005737|GO:0090305|GO:0009381|GO:0046872|GO:0009432|GO:0008270|GO:0006281|GO:0006974|GO:0000166|GO:0004518
uvrA	uvrA	NA23_RS00215	NA23_RS01520	0	115	0	0	0	0	0	0	0	0	0	0	593	624	-1.63		0.974203			significant	excinuclease ABC subunit UvrA	fia03420 Nucleotide excision repair	GO:0003677|GO:0006289|GO:0009380|GO:0016887|GO:0005524|GO:0042626|GO:0055085|GO:0005737|GO:0090305|GO:0009381|GO:0046872|GO:0009432|GO:0008270|GO:0006281|GO:0006974|GO:0000166|GO:0004518
uvrA	uvrA	NA23_RS00215	NA23_RS05290	0	341	0	0	0	0	0	0	0	0	0	0	182	437	-1.63		0.974203			significant	excinuclease ABC subunit UvrA	fia03420 Nucleotide excision repair	GO:0003677|GO:0006289|GO:0009380|GO:0016887|GO:0005524|GO:0042626|GO:0055085|GO:0005737|GO:0090305|GO:0009381|GO:0046872|GO:0009432|GO:0008270|GO:0006281|GO:0006974|GO:0000166|GO:0004518
uvrA	uvrA	NA23_RS00215	NA23_RS05455	0	0	0	0	0	0	0	0	0	0	0	0	592	592	-1.63		0.974203			significant	excinuclease ABC subunit UvrA	fia03420 Nucleotide excision repair	GO:0003677|GO:0006289|GO:0009380|GO:0016887|GO:0005524|GO:0042626|GO:0055085|GO:0005737|GO:0090305|GO:0009381|GO:0046872|GO:0009432|GO:0008270|GO:0006281|GO:0006974|GO:0000166|GO:0004518
uvrA	uvrA	NA23_RS00215	NA23_RS04860	0	0	0	0	0	0	0	0	0	0	0	0	590	590	-1.63		0.974203			significant	excinuclease ABC subunit UvrA	fia03420 Nucleotide excision repair	GO:0003677|GO:0006289|GO:0009380|GO:0016887|GO:0005524|GO:0042626|GO:0055085|GO:0005737|GO:0090305|GO:0009381|GO:0046872|GO:0009432|GO:0008270|GO:0006281|GO:0006974|GO:0000166|GO:0004518
uvrA	uvrA	NA23_RS00215	NA23_RS02120	0	120	0	185	0	0	83	0	0	800	0	0	591	936	-1.63		0.974203			significant	excinuclease ABC subunit UvrA	fia03420 Nucleotide excision repair	GO:0003677|GO:0006289|GO:0009380|GO:0016887|GO:0005524|GO:0042626|GO:0055085|GO:0005737|GO:0090305|GO:0009381|GO:0046872|GO:0009432|GO:0008270|GO:0006281|GO:0006974|GO:0000166|GO:0004518
uvrA	uvrA	NA23_RS00215	NA23_RS09725	0	0	0	0	0	0	0	0	0	900	0	0	69	902	-1.63		0.974203			significant	excinuclease ABC subunit UvrA	fia03420 Nucleotide excision repair	GO:0003677|GO:0006289|GO:0009380|GO:0016887|GO:0005524|GO:0042626|GO:0055085|GO:0005737|GO:0090305|GO:0009381|GO:0046872|GO:0009432|GO:0008270|GO:0006281|GO:0006974|GO:0000166|GO:0004518
uvrA	uvrA	NA23_RS00215	NA23_RS01035	0	117	0	0	0	0	93	0	0	0	0	0	589	642	-1.63		0.974203			significant	excinuclease ABC subunit UvrA	fia03420 Nucleotide excision repair	GO:0003677|GO:0006289|GO:0009380|GO:0016887|GO:0005524|GO:0042626|GO:0055085|GO:0005737|GO:0090305|GO:0009381|GO:0046872|GO:0009432|GO:0008270|GO:0006281|GO:0006974|GO:0000166|GO:0004518
uvrA	uvrA	NA23_RS00215	NA23_RS05945	0	59	0	0	0	0	0	0	0	0	0	0	590	597	-1.63		0.974203			significant	excinuclease ABC subunit UvrA	fia03420 Nucleotide excision repair	GO:0003677|GO:0006289|GO:0009380|GO:0016887|GO:0005524|GO:0042626|GO:0055085|GO:0005737|GO:0090305|GO:0009381|GO:0046872|GO:0009432|GO:0008270|GO:0006281|GO:0006974|GO:0000166|GO:0004518
uvrA	uvrA	NA23_RS00215	NA23_RS10440	0	338	0	0	0	0	0	0	0	0	0	0	584	712	-1.63		0.974203			significant	excinuclease ABC subunit UvrA	fia03420 Nucleotide excision repair	GO:0003677|GO:0006289|GO:0009380|GO:0016887|GO:0005524|GO:0042626|GO:0055085|GO:0005737|GO:0090305|GO:0009381|GO:0046872|GO:0009432|GO:0008270|GO:0006281|GO:0006974|GO:0000166|GO:0004518
uvrA	uvrA	NA23_RS00215	NA23_RS04505	0	341	0	0	0	0	0	0	0	0	0	0	592	719	-1.63		0.974203			significant	excinuclease ABC subunit UvrA	fia03420 Nucleotide excision repair	GO:0003677|GO:0006289|GO:0009380|GO:0016887|GO:0005524|GO:0042626|GO:0055085|GO:0005737|GO:0090305|GO:0009381|GO:0046872|GO:0009432|GO:0008270|GO:0006281|GO:0006974|GO:0000166|GO:0004518
uvrA	uvrA	NA23_RS00215	NA23_RS02220	0	341	0	0	0	0	83	0	0	0	0	0	575	720	-1.63		0.974203			significant	excinuclease ABC subunit UvrA	fia03420 Nucleotide excision repair	GO:0003677|GO:0006289|GO:0009380|GO:0016887|GO:0005524|GO:0042626|GO:0055085|GO:0005737|GO:0090305|GO:0009381|GO:0046872|GO:0009432|GO:0008270|GO:0006281|GO:0006974|GO:0000166|GO:0004518
uvrA	uvrA	NA23_RS00215	NA23_RS00780	0	321	0	0	0	0	0	0	0	0	0	0	221	448	-1.63		0.974203			significant	excinuclease ABC subunit UvrA	fia03420 Nucleotide excision repair	GO:0003677|GO:0006289|GO:0009380|GO:0016887|GO:0005524|GO:0042626|GO:0055085|GO:0005737|GO:0090305|GO:0009381|GO:0046872|GO:0009432|GO:0008270|GO:0006281|GO:0006974|GO:0000166|GO:0004518
uvrA	uvrA	NA23_RS00215	NA23_RS08235	0	0	0	0	0	0	0	0	0	0	0	0	588	588	-1.63		0.974203			significant	excinuclease ABC subunit UvrA	fia03420 Nucleotide excision repair	GO:0003677|GO:0006289|GO:0009380|GO:0016887|GO:0005524|GO:0042626|GO:0055085|GO:0005737|GO:0090305|GO:0009381|GO:0046872|GO:0009432|GO:0008270|GO:0006281|GO:0006974|GO:0000166|GO:0004518
uvrA	uvrA	NA23_RS00215	NA23_RS09330	0	335	257	460	0	0	140	0	306	900	0	0	591	991	-1.63		0.974203			significant	excinuclease ABC subunit UvrA	fia03420 Nucleotide excision repair	GO:0003677|GO:0006289|GO:0009380|GO:0016887|GO:0005524|GO:0042626|GO:0055085|GO:0005737|GO:0090305|GO:0009381|GO:0046872|GO:0009432|GO:0008270|GO:0006281|GO:0006974|GO:0000166|GO:0004518
uvrA	uvrA	NA23_RS00215	NA23_RS03180	0	341	0	0	0	0	83	0	0	0	0	0	590	730	-1.63		0.974203			significant	excinuclease ABC subunit UvrA	fia03420 Nucleotide excision repair	GO:0003677|GO:0006289|GO:0009380|GO:0016887|GO:0005524|GO:0042626|GO:0055085|GO:0005737|GO:0090305|GO:0009381|GO:0046872|GO:0009432|GO:0008270|GO:0006281|GO:0006974|GO:0000166|GO:0004518
uvrA	uvrA	NA23_RS00215	NA23_RS05600	0	94	0	0	0	0	80	0	0	900	0	0	184	922	-1.63		0.974203			significant	excinuclease ABC subunit UvrA	fia03420 Nucleotide excision repair	GO:0003677|GO:0006289|GO:0009380|GO:0016887|GO:0005524|GO:0042626|GO:0055085|GO:0005737|GO:0090305|GO:0009381|GO:0046872|GO:0009432|GO:0008270|GO:0006281|GO:0006974|GO:0000166|GO:0004518
uvrA	uvrA	NA23_RS00215	NA23_RS03440	0	57	0	0	0	0	0	0	0	900	0	0	590	957	-1.63		0.974203			significant	excinuclease ABC subunit UvrA	fia03420 Nucleotide excision repair	GO:0003677|GO:0006289|GO:0009380|GO:0016887|GO:0005524|GO:0042626|GO:0055085|GO:0005737|GO:0090305|GO:0009381|GO:0046872|GO:0009432|GO:0008270|GO:0006281|GO:0006974|GO:0000166|GO:0004518
uvrA	uvrA	NA23_RS00215	NA23_RS02340	0	317	0	0	0	0	0	0	0	0	0	0	586	705	-1.63		0.974203			significant	excinuclease ABC subunit UvrA	fia03420 Nucleotide excision repair	GO:0003677|GO:0006289|GO:0009380|GO:0016887|GO:0005524|GO:0042626|GO:0055085|GO:0005737|GO:0090305|GO:0009381|GO:0046872|GO:0009432|GO:0008270|GO:0006281|GO:0006974|GO:0000166|GO:0004518
uvrA	uvrA	NA23_RS00215	NA23_RS09095	0	0	0	0	0	0	0	0	0	0	0	0	593	593	-1.63		0.974203			significant	excinuclease ABC subunit UvrA	fia03420 Nucleotide excision repair	GO:0003677|GO:0006289|GO:0009380|GO:0016887|GO:0005524|GO:0042626|GO:0055085|GO:0005737|GO:0090305|GO:0009381|GO:0046872|GO:0009432|GO:0008270|GO:0006281|GO:0006974|GO:0000166|GO:0004518
uvrA	uvrA	NA23_RS00215	NA23_RS05185	0	0	0	0	0	0	0	0	0	0	0	0	592	592	-1.63		0.974203			significant	excinuclease ABC subunit UvrA	fia03420 Nucleotide excision repair	GO:0003677|GO:0006289|GO:0009380|GO:0016887|GO:0005524|GO:0042626|GO:0055085|GO:0005737|GO:0090305|GO:0009381|GO:0046872|GO:0009432|GO:0008270|GO:0006281|GO:0006974|GO:0000166|GO:0004518
uvrA	uvrA	NA23_RS00215	NA23_RS03800	0	42	0	0	0	0	73	0	0	0	0	0	592	606	-1.63		0.974203			significant	excinuclease ABC subunit UvrA	fia03420 Nucleotide excision repair	GO:0003677|GO:0006289|GO:0009380|GO:0016887|GO:0005524|GO:0042626|GO:0055085|GO:0005737|GO:0090305|GO:0009381|GO:0046872|GO:0009432|GO:0008270|GO:0006281|GO:0006974|GO:0000166|GO:0004518
uvrA	uvrA	NA23_RS00215	NA23_RS06685	0	120	0	0	0	0	0	0	0	0	0	0	584	618	-1.63		0.974203			significant	excinuclease ABC subunit UvrA	fia03420 Nucleotide excision repair	GO:0003677|GO:0006289|GO:0009380|GO:0016887|GO:0005524|GO:0042626|GO:0055085|GO:0005737|GO:0090305|GO:0009381|GO:0046872|GO:0009432|GO:0008270|GO:0006281|GO:0006974|GO:0000166|GO:0004518
uvrA	uvrA	NA23_RS00215	NA23_RS07470	0	341	0	0	0	0	77	0	0	0	0	0	100	404	-1.63		0.974203			significant	excinuclease ABC subunit UvrA	fia03420 Nucleotide excision repair	GO:0003677|GO:0006289|GO:0009380|GO:0016887|GO:0005524|GO:0042626|GO:0055085|GO:0005737|GO:0090305|GO:0009381|GO:0046872|GO:0009432|GO:0008270|GO:0006281|GO:0006974|GO:0000166|GO:0004518
uvrA	uvrA	NA23_RS00215	NA23_RS03835	0	121	0	0	0	0	0	0	0	0	0	0	590	624	-1.63		0.974203			significant	excinuclease ABC subunit UvrA	fia03420 Nucleotide excision repair	GO:0003677|GO:0006289|GO:0009380|GO:0016887|GO:0005524|GO:0042626|GO:0055085|GO:0005737|GO:0090305|GO:0009381|GO:0046872|GO:0009432|GO:0008270|GO:0006281|GO:0006974|GO:0000166|GO:0004518
uvrA	uvrA	NA23_RS00215	NA23_RS07820	0	44	0	0	0	0	75	0	0	900	0	0	207	920	-1.63		0.974203			significant	excinuclease ABC subunit UvrA	fia03420 Nucleotide excision repair	GO:0003677|GO:0006289|GO:0009380|GO:0016887|GO:0005524|GO:0042626|GO:0055085|GO:0005737|GO:0090305|GO:0009381|GO:0046872|GO:0009432|GO:0008270|GO:0006281|GO:0006974|GO:0000166|GO:0004518
uvrA	uvrA	NA23_RS00215	NA23_RS09010	0	337	0	0	0	0	0	0	0	0	0	0	156	416	-1.63		0.974203			significant	excinuclease ABC subunit UvrA	fia03420 Nucleotide excision repair	GO:0003677|GO:0006289|GO:0009380|GO:0016887|GO:0005524|GO:0042626|GO:0055085|GO:0005737|GO:0090305|GO:0009381|GO:0046872|GO:0009432|GO:0008270|GO:0006281|GO:0006974|GO:0000166|GO:0004518
uvrA	uvrA	NA23_RS00215	NA23_RS09415	0	46	0	0	0	0	0	0	0	0	0	0	591	593	-1.63		0.974203			significant	excinuclease ABC subunit UvrA	fia03420 Nucleotide excision repair	GO:0003677|GO:0006289|GO:0009380|GO:0016887|GO:0005524|GO:0042626|GO:0055085|GO:0005737|GO:0090305|GO:0009381|GO:0046872|GO:0009432|GO:0008270|GO:0006281|GO:0006974|GO:0000166|GO:0004518
uvrA	uvrA	NA23_RS00215	NA23_RS10940	0	318	0	0	0	0	0	0	0	0	0	0	223	447	-1.63		0.974203			significant	excinuclease ABC subunit UvrA	fia03420 Nucleotide excision repair	GO:0003677|GO:0006289|GO:0009380|GO:0016887|GO:0005524|GO:0042626|GO:0055085|GO:0005737|GO:0090305|GO:0009381|GO:0046872|GO:0009432|GO:0008270|GO:0006281|GO:0006974|GO:0000166|GO:0004518
uvrA	uvrA	NA23_RS00215	NA23_RS04760	0	341	0	172	0	0	0	0	0	0	0	0	0	431	-1.63		0.974203			significant	excinuclease ABC subunit UvrA	fia03420 Nucleotide excision repair	GO:0003677|GO:0006289|GO:0009380|GO:0016887|GO:0005524|GO:0042626|GO:0055085|GO:0005737|GO:0090305|GO:0009381|GO:0046872|GO:0009432|GO:0008270|GO:0006281|GO:0006974|GO:0000166|GO:0004518
uvrA	uvrA	NA23_RS00215	NA23_RS05000	0	64	0	160	0	0	0	0	0	0	0	0	590	649	-1.63		0.974203			significant	excinuclease ABC subunit UvrA	fia03420 Nucleotide excision repair	GO:0003677|GO:0006289|GO:0009380|GO:0016887|GO:0005524|GO:0042626|GO:0055085|GO:0005737|GO:0090305|GO:0009381|GO:0046872|GO:0009432|GO:0008270|GO:0006281|GO:0006974|GO:0000166|GO:0004518
uvrA	uvrA	NA23_RS00215	NA23_RS03280	0	58	0	0	0	0	0	0	0	0	0	0	591	598	-1.63		0.974203			significant	excinuclease ABC subunit UvrA	fia03420 Nucleotide excision repair	GO:0003677|GO:0006289|GO:0009380|GO:0016887|GO:0005524|GO:0042626|GO:0055085|GO:0005737|GO:0090305|GO:0009381|GO:0046872|GO:0009432|GO:0008270|GO:0006281|GO:0006974|GO:0000166|GO:0004518
uvrA	uvrA	NA23_RS00215	NA23_RS02240	0	323	0	0	0	0	0	0	0	0	0	0	590	710	-1.63		0.974203			significant	excinuclease ABC subunit UvrA	fia03420 Nucleotide excision repair	GO:0003677|GO:0006289|GO:0009380|GO:0016887|GO:0005524|GO:0042626|GO:0055085|GO:0005737|GO:0090305|GO:0009381|GO:0046872|GO:0009432|GO:0008270|GO:0006281|GO:0006974|GO:0000166|GO:0004518
uvrA	uvrA	NA23_RS00215	NA23_RS05080	0	341	0	0	0	0	0	0	0	0	0	0	245	481	-1.63		0.974203			significant	excinuclease ABC subunit UvrA	fia03420 Nucleotide excision repair	GO:0003677|GO:0006289|GO:0009380|GO:0016887|GO:0005524|GO:0042626|GO:0055085|GO:0005737|GO:0090305|GO:0009381|GO:0046872|GO:0009432|GO:0008270|GO:0006281|GO:0006974|GO:0000166|GO:0004518
uvrA	uvrA	NA23_RS00215	NA23_RS00675	0	330	0	157	0	0	71	0	0	0	0	0	0	429	-1.63		0.974203			significant	excinuclease ABC subunit UvrA	fia03420 Nucleotide excision repair	GO:0003677|GO:0006289|GO:0009380|GO:0016887|GO:0005524|GO:0042626|GO:0055085|GO:0005737|GO:0090305|GO:0009381|GO:0046872|GO:0009432|GO:0008270|GO:0006281|GO:0006974|GO:0000166|GO:0004518
uvrA	uvrA	NA23_RS00215	NA23_RS09305	0	0	0	0	0	0	0	0	0	0	0	0	592	592	-1.63		0.974203			significant	excinuclease ABC subunit UvrA	fia03420 Nucleotide excision repair	GO:0003677|GO:0006289|GO:0009380|GO:0016887|GO:0005524|GO:0042626|GO:0055085|GO:0005737|GO:0090305|GO:0009381|GO:0046872|GO:0009432|GO:0008270|GO:0006281|GO:0006974|GO:0000166|GO:0004518
uvrA	uvrA	NA23_RS00215	NA23_RS05420	0	59	0	0	0	0	0	0	202	0	0	0	580	657	-1.63		0.974203			significant	excinuclease ABC subunit UvrA	fia03420 Nucleotide excision repair	GO:0003677|GO:0006289|GO:0009380|GO:0016887|GO:0005524|GO:0042626|GO:0055085|GO:0005737|GO:0090305|GO:0009381|GO:0046872|GO:0009432|GO:0008270|GO:0006281|GO:0006974|GO:0000166|GO:0004518
uvrA	uvrA	NA23_RS00215	NA23_RS05590	0	0	0	0	0	0	72	0	0	900	0	0	88	907	-1.63		0.974203			significant	excinuclease ABC subunit UvrA	fia03420 Nucleotide excision repair	GO:0003677|GO:0006289|GO:0009380|GO:0016887|GO:0005524|GO:0042626|GO:0055085|GO:0005737|GO:0090305|GO:0009381|GO:0046872|GO:0009432|GO:0008270|GO:0006281|GO:0006974|GO:0000166|GO:0004518
uvrA	uvrA	NA23_RS00215	NA23_RS04855	0	54	0	0	0	0	73	0	0	900	0	0	88	909	-1.63		0.974203			significant	excinuclease ABC subunit UvrA	fia03420 Nucleotide excision repair	GO:0003677|GO:0006289|GO:0009380|GO:0016887|GO:0005524|GO:0042626|GO:0055085|GO:0005737|GO:0090305|GO:0009381|GO:0046872|GO:0009432|GO:0008270|GO:0006281|GO:0006974|GO:0000166|GO:0004518
NA23_RS00220		NA23_RS00220	NA23_RS00225	601	0	0	0	0	0	0	0	0	0	0	0	0	601	1.12					significant	hypothetical protein
NA23_RS00220		NA23_RS00220	NA23_RS00215	508	0	0	0	0	0	0	0	0	0	0	0	0	508	1.12					significant	hypothetical protein
mgtE	mgtE	NA23_RS00225	NA23_RS04810	0	187	0	0	0	0	313	0	0	0	0	0	569	738	-0.65	0.926051				significant	magnesium transporter		GO:0006812|GO:0008324|GO:0015095|GO:0015693|GO:0016020|GO:0098655|GO:0005886|GO:0016021|GO:0046872|GO:1903830
mgtE	mgtE	NA23_RS00225	NA23_RS05845	0	187	0	366	0	0	142	0	0	0	0	0	569	783	-0.65	0.926051				significant	magnesium transporter		GO:0006812|GO:0008324|GO:0015095|GO:0015693|GO:0016020|GO:0098655|GO:0005886|GO:0016021|GO:0046872|GO:1903830
mgtE	mgtE	NA23_RS00225	NA23_RS03895	0	187	0	186	0	0	123	0	0	0	0	0	569	716	-0.65	0.926051				significant	magnesium transporter		GO:0006812|GO:0008324|GO:0015095|GO:0015693|GO:0016020|GO:0098655|GO:0005886|GO:0016021|GO:0046872|GO:1903830
mgtE	mgtE	NA23_RS00225	NA23_RS02315	0	328	0	0	0	0	93	0	0	0	0	0	106	407	-0.65	0.926051				significant	magnesium transporter		GO:0006812|GO:0008324|GO:0015095|GO:0015693|GO:0016020|GO:0098655|GO:0005886|GO:0016021|GO:0046872|GO:1903830
mgtE	mgtE	NA23_RS00225	NA23_RS04020	0	187	0	760	0	0	230	0	0	0	0	0	569	926	-0.65	0.926051				significant	magnesium transporter		GO:0006812|GO:0008324|GO:0015095|GO:0015693|GO:0016020|GO:0098655|GO:0005886|GO:0016021|GO:0046872|GO:1903830
mgtE	mgtE	NA23_RS00225	NA23_RS06380	0	187	0	595	0	0	307	0	0	0	0	0	569	888	-0.65	0.926051				significant	magnesium transporter		GO:0006812|GO:0008324|GO:0015095|GO:0015693|GO:0016020|GO:0098655|GO:0005886|GO:0016021|GO:0046872|GO:1903830
mgtE	mgtE	NA23_RS00225	NA23_RS05145	0	187	0	431	0	0	0	0	0	0	0	0	104	549	-0.65	0.926051				significant	magnesium transporter		GO:0006812|GO:0008324|GO:0015095|GO:0015693|GO:0016020|GO:0098655|GO:0005886|GO:0016021|GO:0046872|GO:1903830
mgtE	mgtE	NA23_RS00225	NA23_RS06460	0	187	0	302	0	0	160	0	0	0	0	0	569	767	-0.65	0.926051				significant	magnesium transporter		GO:0006812|GO:0008324|GO:0015095|GO:0015693|GO:0016020|GO:0098655|GO:0005886|GO:0016021|GO:0046872|GO:1903830
mgtE	mgtE	NA23_RS00225	NA23_RS06810	0	187	0	747	0	0	253	0	353	0	0	0	569	949	-0.65	0.926051				significant	magnesium transporter		GO:0006812|GO:0008324|GO:0015095|GO:0015693|GO:0016020|GO:0098655|GO:0005886|GO:0016021|GO:0046872|GO:1903830
mgtE	mgtE	NA23_RS00225	NA23_RS05915	0	187	0	0	0	0	492	0	0	0	0	0	569	806	-0.65	0.926051				significant	magnesium transporter		GO:0006812|GO:0008324|GO:0015095|GO:0015693|GO:0016020|GO:0098655|GO:0005886|GO:0016021|GO:0046872|GO:1903830
mgtE	mgtE	NA23_RS00225	NA23_RS04840	0	187	0	0	0	0	296	0	0	0	0	0	569	731	-0.65	0.926051				significant	magnesium transporter		GO:0006812|GO:0008324|GO:0015095|GO:0015693|GO:0016020|GO:0098655|GO:0005886|GO:0016021|GO:0046872|GO:1903830
mgtE	mgtE	NA23_RS00225	NA23_RS02235	0	187	0	0	0	0	218	0	0	0	0	0	569	702	-0.65	0.926051				significant	magnesium transporter		GO:0006812|GO:0008324|GO:0015095|GO:0015693|GO:0016020|GO:0098655|GO:0005886|GO:0016021|GO:0046872|GO:1903830
mgtE	mgtE	NA23_RS00225	NA23_RS05480	0	119	0	0	0	0	92	0	0	0	0	0	569	625	-0.65	0.926051				significant	magnesium transporter		GO:0006812|GO:0008324|GO:0015095|GO:0015693|GO:0016020|GO:0098655|GO:0005886|GO:0016021|GO:0046872|GO:1903830
mgtE	mgtE	NA23_RS00225	NA23_RS07725	0	119	0	619	0	0	139	0	0	0	0	0	183	732	-0.65	0.926051				significant	magnesium transporter		GO:0006812|GO:0008324|GO:0015095|GO:0015693|GO:0016020|GO:0098655|GO:0005886|GO:0016021|GO:0046872|GO:1903830
mgtE	mgtE	NA23_RS00225	NA23_RS06815	0	187	0	752	0	0	229	0	0	0	0	0	569	924	-0.65	0.926051				significant	magnesium transporter		GO:0006812|GO:0008324|GO:0015095|GO:0015693|GO:0016020|GO:0098655|GO:0005886|GO:0016021|GO:0046872|GO:1903830
mgtE	mgtE	NA23_RS00225	NA23_RS06375	0	187	0	529	0	0	361	0	0	0	0	0	569	880	-0.65	0.926051				significant	magnesium transporter		GO:0006812|GO:0008324|GO:0015095|GO:0015693|GO:0016020|GO:0098655|GO:0005886|GO:0016021|GO:0046872|GO:1903830
mgtE	mgtE	NA23_RS00225	NA23_RS03980	0	187	0	275	0	0	138	0	0	0	0	0	569	751	-0.65	0.926051				significant	magnesium transporter		GO:0006812|GO:0008324|GO:0015095|GO:0015693|GO:0016020|GO:0098655|GO:0005886|GO:0016021|GO:0046872|GO:1903830
mgtE	mgtE	NA23_RS00225	NA23_RS02320	0	341	0	0	0	0	123	0	0	0	0	0	168	477	-0.65	0.926051				significant	magnesium transporter		GO:0006812|GO:0008324|GO:0015095|GO:0015693|GO:0016020|GO:0098655|GO:0005886|GO:0016021|GO:0046872|GO:1903830
mgtE	mgtE	NA23_RS00225	NA23_RS02230	0	187	0	729	0	0	304	0	0	0	0	0	569	925	-0.65	0.926051				significant	magnesium transporter		GO:0006812|GO:0008324|GO:0015095|GO:0015693|GO:0016020|GO:0098655|GO:0005886|GO:0016021|GO:0046872|GO:1903830
mgtE	mgtE	NA23_RS00225	NA23_RS04800	0	341	0	478	0	0	319	0	0	0	0	0	593	891	-0.65	0.926051				significant	magnesium transporter		GO:0006812|GO:0008324|GO:0015095|GO:0015693|GO:0016020|GO:0098655|GO:0005886|GO:0016021|GO:0046872|GO:1903830
mgtE	mgtE	NA23_RS00225	NA23_RS02310	0	328	0	0	0	0	93	0	0	0	0	0	155	439	-0.65	0.926051				significant	magnesium transporter		GO:0006812|GO:0008324|GO:0015095|GO:0015693|GO:0016020|GO:0098655|GO:0005886|GO:0016021|GO:0046872|GO:1903830
mgtE	mgtE	NA23_RS00225	NA23_RS04805	0	187	0	398	0	0	624	0	0	0	0	0	569	910	-0.65	0.926051				significant	magnesium transporter		GO:0006812|GO:0008324|GO:0015095|GO:0015693|GO:0016020|GO:0098655|GO:0005886|GO:0016021|GO:0046872|GO:1903830
mgtE	mgtE	NA23_RS00225	NA23_RS10930	0	341	0	0	0	0	123	0	0	0	0	0	237	520	-0.65	0.926051				significant	magnesium transporter		GO:0006812|GO:0008324|GO:0015095|GO:0015693|GO:0016020|GO:0098655|GO:0005886|GO:0016021|GO:0046872|GO:1903830
mgtE	mgtE	NA23_RS00225	NA23_RS05835	0	187	0	161	0	0	127	0	0	0	0	0	569	709	-0.65	0.926051				significant	magnesium transporter		GO:0006812|GO:0008324|GO:0015095|GO:0015693|GO:0016020|GO:0098655|GO:0005886|GO:0016021|GO:0046872|GO:1903830
mgtE	mgtE	NA23_RS00225	NA23_RS10305	0	110	0	328	0	0	82	0	0	0	0	0	143	466	-0.65	0.926051				significant	magnesium transporter		GO:0006812|GO:0008324|GO:0015095|GO:0015693|GO:0016020|GO:0098655|GO:0005886|GO:0016021|GO:0046872|GO:1903830
mgtE	mgtE	NA23_RS00225	NA23_RS06300	0	187	0	267	0	0	124	0	0	0	0	0	569	744	-0.65	0.926051				significant	magnesium transporter		GO:0006812|GO:0008324|GO:0015095|GO:0015693|GO:0016020|GO:0098655|GO:0005886|GO:0016021|GO:0046872|GO:1903830
mgtE	mgtE	NA23_RS00225	NA23_RS04835	0	187	0	606	0	0	147	0	352	0	0	0	569	909	-0.65	0.926051				significant	magnesium transporter		GO:0006812|GO:0008324|GO:0015095|GO:0015693|GO:0016020|GO:0098655|GO:0005886|GO:0016021|GO:0046872|GO:1903830
mgtE	mgtE	NA23_RS00225	NA23_RS05840	0	187	0	641	0	0	138	0	0	0	0	0	569	877	-0.65	0.926051				significant	magnesium transporter		GO:0006812|GO:0008324|GO:0015095|GO:0015693|GO:0016020|GO:0098655|GO:0005886|GO:0016021|GO:0046872|GO:1903830
mgtE	mgtE	NA23_RS00225	NA23_RS09340	0	324	0	0	0	0	125	0	0	0	0	0	160	459	-0.65	0.926051				significant	magnesium transporter		GO:0006812|GO:0008324|GO:0015095|GO:0015693|GO:0016020|GO:0098655|GO:0005886|GO:0016021|GO:0046872|GO:1903830
mgtE	mgtE	NA23_RS00225	NA23_RS04015	0	187	0	0	0	0	0	0	0	0	0	0	569	634	-0.65	0.926051				significant	magnesium transporter		GO:0006812|GO:0008324|GO:0015095|GO:0015693|GO:0016020|GO:0098655|GO:0005886|GO:0016021|GO:0046872|GO:1903830
mgtE	mgtE	NA23_RS00225	NA23_RS02300	0	323	0	740	0	0	624	0	353	0	0	0	569	978	-0.65	0.926051				significant	magnesium transporter		GO:0006812|GO:0008324|GO:0015095|GO:0015693|GO:0016020|GO:0098655|GO:0005886|GO:0016021|GO:0046872|GO:1903830
mgtE	mgtE	NA23_RS00225	NA23_RS04815	0	187	0	191	0	0	99	0	0	0	0	0	569	710	-0.65	0.926051				significant	magnesium transporter		GO:0006812|GO:0008324|GO:0015095|GO:0015693|GO:0016020|GO:0098655|GO:0005886|GO:0016021|GO:0046872|GO:1903830
mgtE	mgtE	NA23_RS00225	NA23_RS06470	0	187	0	0	0	0	143	0	0	0	0	0	531	644	-0.65	0.926051				significant	magnesium transporter		GO:0006812|GO:0008324|GO:0015095|GO:0015693|GO:0016020|GO:0098655|GO:0005886|GO:0016021|GO:0046872|GO:1903830
mgtE	mgtE	NA23_RS00225	NA23_RS06465	0	187	0	209	0	0	301	0	0	0	0	0	569	780	-0.65	0.926051				significant	magnesium transporter		GO:0006812|GO:0008324|GO:0015095|GO:0015693|GO:0016020|GO:0098655|GO:0005886|GO:0016021|GO:0046872|GO:1903830
mgtE	mgtE	NA23_RS00225	NA23_RS00220	601	0	0	0	0	0	0	0	0	0	0	0	0	601	-0.65	0.926051				significant	magnesium transporter		GO:0006812|GO:0008324|GO:0015095|GO:0015693|GO:0016020|GO:0098655|GO:0005886|GO:0016021|GO:0046872|GO:1903830
mgtE	mgtE	NA23_RS00225	NA23_RS04830	0	187	0	298	0	0	126	0	0	0	0	0	569	756	-0.65	0.926051				significant	magnesium transporter		GO:0006812|GO:0008324|GO:0015095|GO:0015693|GO:0016020|GO:0098655|GO:0005886|GO:0016021|GO:0046872|GO:1903830
mgtE	mgtE	NA23_RS00225	NA23_RS10925	0	119	0	551	0	0	139	0	0	0	0	0	183	684	-0.65	0.926051				significant	magnesium transporter		GO:0006812|GO:0008324|GO:0015095|GO:0015693|GO:0016020|GO:0098655|GO:0005886|GO:0016021|GO:0046872|GO:1903830
mgtE	mgtE	NA23_RS00225	NA23_RS05470	0	187	0	348	0	0	100	0	0	0	0	0	569	766	-0.65	0.926051				significant	magnesium transporter		GO:0006812|GO:0008324|GO:0015095|GO:0015693|GO:0016020|GO:0098655|GO:0005886|GO:0016021|GO:0046872|GO:1903830
leuS	leuS	NA23_RS00230	NA23_RS00085	0	341	0	0	0	0	123	0	0	0	0	0	81	422	2.39					significant	leucine--tRNA ligase	fia00970 Aminoacyl-tRNA biosynthesis	GO:0000166|GO:0004823|GO:0005524|GO:0006429|GO:0004812|GO:0006418|GO:0002161|GO:0005737|GO:0106074|GO:0006412|GO:0016874|GO:0003674|GO:0003824|GO:0005575|GO:0005622|GO:0005623|GO:0005829|GO:0006082|GO:0006139|GO:0006399|GO:0006518|GO:0006520|GO:0006725|GO:0006807|GO:0008150|GO:0008152|GO:0009058|GO:0009059|GO:0009987|GO:0010467|GO:0016070|GO:0016875|GO:0019538|GO:0019752|GO:0034641|GO:0034645|GO:…
leuS	leuS	NA23_RS00230	NA23_RS00540	0	42	0	0	0	0	0	0	0	900	0	0	0	900	2.39					significant	leucine--tRNA ligase	fia00970 Aminoacyl-tRNA biosynthesis	GO:0000166|GO:0004823|GO:0005524|GO:0006429|GO:0004812|GO:0006418|GO:0002161|GO:0005737|GO:0106074|GO:0006412|GO:0016874|GO:0003674|GO:0003824|GO:0005575|GO:0005622|GO:0005623|GO:0005829|GO:0006082|GO:0006139|GO:0006399|GO:0006518|GO:0006520|GO:0006725|GO:0006807|GO:0008150|GO:0008152|GO:0009058|GO:0009059|GO:0009987|GO:0010467|GO:0016070|GO:0016875|GO:0019538|GO:0019752|GO:0034641|GO:0034645|GO:…
leuS	leuS	NA23_RS00230	NA23_RS02845	0	306	0	0	0	0	0	0	0	0	0	0	592	704	2.39					significant	leucine--tRNA ligase	fia00970 Aminoacyl-tRNA biosynthesis	GO:0000166|GO:0004823|GO:0005524|GO:0006429|GO:0004812|GO:0006418|GO:0002161|GO:0005737|GO:0106074|GO:0006412|GO:0016874|GO:0003674|GO:0003824|GO:0005575|GO:0005622|GO:0005623|GO:0005829|GO:0006082|GO:0006139|GO:0006399|GO:0006518|GO:0006520|GO:0006725|GO:0006807|GO:0008150|GO:0008152|GO:0009058|GO:0009059|GO:0009987|GO:0010467|GO:0016070|GO:0016875|GO:0019538|GO:0019752|GO:0034641|GO:0034645|GO:…
leuS	leuS	NA23_RS00230	NA23_RS06345	0	118	0	0	0	0	0	0	0	0	0	0	569	603	2.39					significant	leucine--tRNA ligase	fia00970 Aminoacyl-tRNA biosynthesis	GO:0000166|GO:0004823|GO:0005524|GO:0006429|GO:0004812|GO:0006418|GO:0002161|GO:0005737|GO:0106074|GO:0006412|GO:0016874|GO:0003674|GO:0003824|GO:0005575|GO:0005622|GO:0005623|GO:0005829|GO:0006082|GO:0006139|GO:0006399|GO:0006518|GO:0006520|GO:0006725|GO:0006807|GO:0008150|GO:0008152|GO:0009058|GO:0009059|GO:0009987|GO:0010467|GO:0016070|GO:0016875|GO:0019538|GO:0019752|GO:0034641|GO:0034645|GO:…
leuS	leuS	NA23_RS00230	NA23_RS04510	0	118	0	0	0	0	0	0	0	0	0	0	392	440	2.39					significant	leucine--tRNA ligase	fia00970 Aminoacyl-tRNA biosynthesis	GO:0000166|GO:0004823|GO:0005524|GO:0006429|GO:0004812|GO:0006418|GO:0002161|GO:0005737|GO:0106074|GO:0006412|GO:0016874|GO:0003674|GO:0003824|GO:0005575|GO:0005622|GO:0005623|GO:0005829|GO:0006082|GO:0006139|GO:0006399|GO:0006518|GO:0006520|GO:0006725|GO:0006807|GO:0008150|GO:0008152|GO:0009058|GO:0009059|GO:0009987|GO:0010467|GO:0016070|GO:0016875|GO:0019538|GO:0019752|GO:0034641|GO:0034645|GO:…
leuS	leuS	NA23_RS00230	NA23_RS07595	0	187	0	0	0	0	94	0	368	900	0	0	0	947	2.39					significant	leucine--tRNA ligase	fia00970 Aminoacyl-tRNA biosynthesis	GO:0000166|GO:0004823|GO:0005524|GO:0006429|GO:0004812|GO:0006418|GO:0002161|GO:0005737|GO:0106074|GO:0006412|GO:0016874|GO:0003674|GO:0003824|GO:0005575|GO:0005622|GO:0005623|GO:0005829|GO:0006082|GO:0006139|GO:0006399|GO:0006518|GO:0006520|GO:0006725|GO:0006807|GO:0008150|GO:0008152|GO:0009058|GO:0009059|GO:0009987|GO:0010467|GO:0016070|GO:0016875|GO:0019538|GO:0019752|GO:0034641|GO:0034645|GO:…
leuS	leuS	NA23_RS00230	NA23_RS06720	0	0	0	0	0	0	160	0	122	900	0	0	111	925	2.39					significant	leucine--tRNA ligase	fia00970 Aminoacyl-tRNA biosynthesis	GO:0000166|GO:0004823|GO:0005524|GO:0006429|GO:0004812|GO:0006418|GO:0002161|GO:0005737|GO:0106074|GO:0006412|GO:0016874|GO:0003674|GO:0003824|GO:0005575|GO:0005622|GO:0005623|GO:0005829|GO:0006082|GO:0006139|GO:0006399|GO:0006518|GO:0006520|GO:0006725|GO:0006807|GO:0008150|GO:0008152|GO:0009058|GO:0009059|GO:0009987|GO:0010467|GO:0016070|GO:0016875|GO:0019538|GO:0019752|GO:0034641|GO:0034645|GO:…
leuS	leuS	NA23_RS00230	NA23_RS00930	0	113	0	0	0	0	107	0	0	0	0	0	359	447	2.39					significant	leucine--tRNA ligase	fia00970 Aminoacyl-tRNA biosynthesis	GO:0000166|GO:0004823|GO:0005524|GO:0006429|GO:0004812|GO:0006418|GO:0002161|GO:0005737|GO:0106074|GO:0006412|GO:0016874|GO:0003674|GO:0003824|GO:0005575|GO:0005622|GO:0005623|GO:0005829|GO:0006082|GO:0006139|GO:0006399|GO:0006518|GO:0006520|GO:0006725|GO:0006807|GO:0008150|GO:0008152|GO:0009058|GO:0009059|GO:0009987|GO:0010467|GO:0016070|GO:0016875|GO:0019538|GO:0019752|GO:0034641|GO:0034645|GO:…
leuS	leuS	NA23_RS00230	NA23_RS00240	540	42	0	0	0	0	0	0	0	0	0	0	0	540	2.39					significant	leucine--tRNA ligase	fia00970 Aminoacyl-tRNA biosynthesis	GO:0000166|GO:0004823|GO:0005524|GO:0006429|GO:0004812|GO:0006418|GO:0002161|GO:0005737|GO:0106074|GO:0006412|GO:0016874|GO:0003674|GO:0003824|GO:0005575|GO:0005622|GO:0005623|GO:0005829|GO:0006082|GO:0006139|GO:0006399|GO:0006518|GO:0006520|GO:0006725|GO:0006807|GO:0008150|GO:0008152|GO:0009058|GO:0009059|GO:0009987|GO:0010467|GO:0016070|GO:0016875|GO:0019538|GO:0019752|GO:0034641|GO:0034645|GO:…
leuS	leuS	NA23_RS00230	NA23_RS01365	0	123	0	0	0	0	126	0	262	0	0	0	100	422	2.39					significant	leucine--tRNA ligase	fia00970 Aminoacyl-tRNA biosynthesis	GO:0000166|GO:0004823|GO:0005524|GO:0006429|GO:0004812|GO:0006418|GO:0002161|GO:0005737|GO:0106074|GO:0006412|GO:0016874|GO:0003674|GO:0003824|GO:0005575|GO:0005622|GO:0005623|GO:0005829|GO:0006082|GO:0006139|GO:0006399|GO:0006518|GO:0006520|GO:0006725|GO:0006807|GO:0008150|GO:0008152|GO:0009058|GO:0009059|GO:0009987|GO:0010467|GO:0016070|GO:0016875|GO:0019538|GO:0019752|GO:0034641|GO:0034645|GO:…
leuS	leuS	NA23_RS00230	NA23_RS02340	0	187	0	0	0	0	77	0	0	0	0	0	311	437	2.39					significant	leucine--tRNA ligase	fia00970 Aminoacyl-tRNA biosynthesis	GO:0000166|GO:0004823|GO:0005524|GO:0006429|GO:0004812|GO:0006418|GO:0002161|GO:0005737|GO:0106074|GO:0006412|GO:0016874|GO:0003674|GO:0003824|GO:0005575|GO:0005622|GO:0005623|GO:0005829|GO:0006082|GO:0006139|GO:0006399|GO:0006518|GO:0006520|GO:0006725|GO:0006807|GO:0008150|GO:0008152|GO:0009058|GO:0009059|GO:0009987|GO:0010467|GO:0016070|GO:0016875|GO:0019538|GO:0019752|GO:0034641|GO:0034645|GO:…
leuS	leuS	NA23_RS00230	NA23_RS01175	0	94	0	0	0	0	140	0	0	0	0	0	591	653	2.39					significant	leucine--tRNA ligase	fia00970 Aminoacyl-tRNA biosynthesis	GO:0000166|GO:0004823|GO:0005524|GO:0006429|GO:0004812|GO:0006418|GO:0002161|GO:0005737|GO:0106074|GO:0006412|GO:0016874|GO:0003674|GO:0003824|GO:0005575|GO:0005622|GO:0005623|GO:0005829|GO:0006082|GO:0006139|GO:0006399|GO:0006518|GO:0006520|GO:0006725|GO:0006807|GO:0008150|GO:0008152|GO:0009058|GO:0009059|GO:0009987|GO:0010467|GO:0016070|GO:0016875|GO:0019538|GO:0019752|GO:0034641|GO:0034645|GO:…
leuS	leuS	NA23_RS00230	NA23_RS02580	0	341	0	0	0	0	521	0	122	0	0	0	592	871	2.39					significant	leucine--tRNA ligase	fia00970 Aminoacyl-tRNA biosynthesis	GO:0000166|GO:0004823|GO:0005524|GO:0006429|GO:0004812|GO:0006418|GO:0002161|GO:0005737|GO:0106074|GO:0006412|GO:0016874|GO:0003674|GO:0003824|GO:0005575|GO:0005622|GO:0005623|GO:0005829|GO:0006082|GO:0006139|GO:0006399|GO:0006518|GO:0006520|GO:0006725|GO:0006807|GO:0008150|GO:0008152|GO:0009058|GO:0009059|GO:0009987|GO:0010467|GO:0016070|GO:0016875|GO:0019538|GO:0019752|GO:0034641|GO:0034645|GO:…
leuS	leuS	NA23_RS00230	NA23_RS04435	0	331	0	163	0	0	77	0	0	0	0	0	172	514	2.39					significant	leucine--tRNA ligase	fia00970 Aminoacyl-tRNA biosynthesis	GO:0000166|GO:0004823|GO:0005524|GO:0006429|GO:0004812|GO:0006418|GO:0002161|GO:0005737|GO:0106074|GO:0006412|GO:0016874|GO:0003674|GO:0003824|GO:0005575|GO:0005622|GO:0005623|GO:0005829|GO:0006082|GO:0006139|GO:0006399|GO:0006518|GO:0006520|GO:0006725|GO:0006807|GO:0008150|GO:0008152|GO:0009058|GO:0009059|GO:0009987|GO:0010467|GO:0016070|GO:0016875|GO:0019538|GO:0019752|GO:0034641|GO:0034645|GO:…
leuS	leuS	NA23_RS00230	NA23_RS06675	0	0	0	0	0	0	72	0	0	0	0	0	569	582	2.39					significant	leucine--tRNA ligase	fia00970 Aminoacyl-tRNA biosynthesis	GO:0000166|GO:0004823|GO:0005524|GO:0006429|GO:0004812|GO:0006418|GO:0002161|GO:0005737|GO:0106074|GO:0006412|GO:0016874|GO:0003674|GO:0003824|GO:0005575|GO:0005622|GO:0005623|GO:0005829|GO:0006082|GO:0006139|GO:0006399|GO:0006518|GO:0006520|GO:0006725|GO:0006807|GO:0008150|GO:0008152|GO:0009058|GO:0009059|GO:0009987|GO:0010467|GO:0016070|GO:0016875|GO:0019538|GO:0019752|GO:0034641|GO:0034645|GO:…
leuS	leuS	NA23_RS00230	NA23_RS01165	0	113	0	0	0	0	123	0	0	0	0	0	302	409	2.39					significant	leucine--tRNA ligase	fia00970 Aminoacyl-tRNA biosynthesis	GO:0000166|GO:0004823|GO:0005524|GO:0006429|GO:0004812|GO:0006418|GO:0002161|GO:0005737|GO:0106074|GO:0006412|GO:0016874|GO:0003674|GO:0003824|GO:0005575|GO:0005622|GO:0005623|GO:0005829|GO:0006082|GO:0006139|GO:0006399|GO:0006518|GO:0006520|GO:0006725|GO:0006807|GO:0008150|GO:0008152|GO:0009058|GO:0009059|GO:0009987|GO:0010467|GO:0016070|GO:0016875|GO:0019538|GO:0019752|GO:0034641|GO:0034645|GO:…
leuS	leuS	NA23_RS00230	NA23_RS05990	0	0	0	0	0	0	0	0	0	0	0	0	569	569	2.39					significant	leucine--tRNA ligase	fia00970 Aminoacyl-tRNA biosynthesis	GO:0000166|GO:0004823|GO:0005524|GO:0006429|GO:0004812|GO:0006418|GO:0002161|GO:0005737|GO:0106074|GO:0006412|GO:0016874|GO:0003674|GO:0003824|GO:0005575|GO:0005622|GO:0005623|GO:0005829|GO:0006082|GO:0006139|GO:0006399|GO:0006518|GO:0006520|GO:0006725|GO:0006807|GO:0008150|GO:0008152|GO:0009058|GO:0009059|GO:0009987|GO:0010467|GO:0016070|GO:0016875|GO:0019538|GO:0019752|GO:0034641|GO:0034645|GO:…
leuS	leuS	NA23_RS00230	NA23_RS02740	0	123	0	0	0	0	0	0	0	0	0	0	569	605	2.39					significant	leucine--tRNA ligase	fia00970 Aminoacyl-tRNA biosynthesis	GO:0000166|GO:0004823|GO:0005524|GO:0006429|GO:0004812|GO:0006418|GO:0002161|GO:0005737|GO:0106074|GO:0006412|GO:0016874|GO:0003674|GO:0003824|GO:0005575|GO:0005622|GO:0005623|GO:0005829|GO:0006082|GO:0006139|GO:0006399|GO:0006518|GO:0006520|GO:0006725|GO:0006807|GO:0008150|GO:0008152|GO:0009058|GO:0009059|GO:0009987|GO:0010467|GO:0016070|GO:0016875|GO:0019538|GO:0019752|GO:0034641|GO:0034645|GO:…
leuS	leuS	NA23_RS00230	NA23_RS01645	0	58	0	0	0	0	85	0	0	0	0	0	569	596	2.39					significant	leucine--tRNA ligase	fia00970 Aminoacyl-tRNA biosynthesis	GO:0000166|GO:0004823|GO:0005524|GO:0006429|GO:0004812|GO:0006418|GO:0002161|GO:0005737|GO:0106074|GO:0006412|GO:0016874|GO:0003674|GO:0003824|GO:0005575|GO:0005622|GO:0005623|GO:0005829|GO:0006082|GO:0006139|GO:0006399|GO:0006518|GO:0006520|GO:0006725|GO:0006807|GO:0008150|GO:0008152|GO:0009058|GO:0009059|GO:0009987|GO:0010467|GO:0016070|GO:0016875|GO:0019538|GO:0019752|GO:0034641|GO:0034645|GO:…
leuS	leuS	NA23_RS00230	NA23_RS00235	540	42	0	0	0	0	0	0	0	0	0	0	0	540	2.39					significant	leucine--tRNA ligase	fia00970 Aminoacyl-tRNA biosynthesis	GO:0000166|GO:0004823|GO:0005524|GO:0006429|GO:0004812|GO:0006418|GO:0002161|GO:0005737|GO:0106074|GO:0006412|GO:0016874|GO:0003674|GO:0003824|GO:0005575|GO:0005622|GO:0005623|GO:0005829|GO:0006082|GO:0006139|GO:0006399|GO:0006518|GO:0006520|GO:0006725|GO:0006807|GO:0008150|GO:0008152|GO:0009058|GO:0009059|GO:0009987|GO:0010467|GO:0016070|GO:0016875|GO:0019538|GO:0019752|GO:0034641|GO:0034645|GO:…
leuS	leuS	NA23_RS00230	NA23_RS00250	540	0	0	0	0	0	0	0	0	0	0	0	0	540	2.39					significant	leucine--tRNA ligase	fia00970 Aminoacyl-tRNA biosynthesis	GO:0000166|GO:0004823|GO:0005524|GO:0006429|GO:0004812|GO:0006418|GO:0002161|GO:0005737|GO:0106074|GO:0006412|GO:0016874|GO:0003674|GO:0003824|GO:0005575|GO:0005622|GO:0005623|GO:0005829|GO:0006082|GO:0006139|GO:0006399|GO:0006518|GO:0006520|GO:0006725|GO:0006807|GO:0008150|GO:0008152|GO:0009058|GO:0009059|GO:0009987|GO:0010467|GO:0016070|GO:0016875|GO:0019538|GO:0019752|GO:0034641|GO:0034645|GO:…
leuS	leuS	NA23_RS00230	NA23_RS03540	0	170	0	154	0	0	79	0	0	0	0	0	291	480	2.39					significant	leucine--tRNA ligase	fia00970 Aminoacyl-tRNA biosynthesis	GO:0000166|GO:0004823|GO:0005524|GO:0006429|GO:0004812|GO:0006418|GO:0002161|GO:0005737|GO:0106074|GO:0006412|GO:0016874|GO:0003674|GO:0003824|GO:0005575|GO:0005622|GO:0005623|GO:0005829|GO:0006082|GO:0006139|GO:0006399|GO:0006518|GO:0006520|GO:0006725|GO:0006807|GO:0008150|GO:0008152|GO:0009058|GO:0009059|GO:0009987|GO:0010467|GO:0016070|GO:0016875|GO:0019538|GO:0019752|GO:0034641|GO:0034645|GO:…
leuS	leuS	NA23_RS00230	NA23_RS00255	540	42	0	0	0	0	0	0	0	0	0	0	0	540	2.39					significant	leucine--tRNA ligase	fia00970 Aminoacyl-tRNA biosynthesis	GO:0000166|GO:0004823|GO:0005524|GO:0006429|GO:0004812|GO:0006418|GO:0002161|GO:0005737|GO:0106074|GO:0006412|GO:0016874|GO:0003674|GO:0003824|GO:0005575|GO:0005622|GO:0005623|GO:0005829|GO:0006082|GO:0006139|GO:0006399|GO:0006518|GO:0006520|GO:0006725|GO:0006807|GO:0008150|GO:0008152|GO:0009058|GO:0009059|GO:0009987|GO:0010467|GO:0016070|GO:0016875|GO:0019538|GO:0019752|GO:0034641|GO:0034645|GO:…
leuS	leuS	NA23_RS00230	NA23_RS01285	0	187	32	172	0	0	158	0	0	0	0	0	418	625	2.39					significant	leucine--tRNA ligase	fia00970 Aminoacyl-tRNA biosynthesis	GO:0000166|GO:0004823|GO:0005524|GO:0006429|GO:0004812|GO:0006418|GO:0002161|GO:0005737|GO:0106074|GO:0006412|GO:0016874|GO:0003674|GO:0003824|GO:0005575|GO:0005622|GO:0005623|GO:0005829|GO:0006082|GO:0006139|GO:0006399|GO:0006518|GO:0006520|GO:0006725|GO:0006807|GO:0008150|GO:0008152|GO:0009058|GO:0009059|GO:0009987|GO:0010467|GO:0016070|GO:0016875|GO:0019538|GO:0019752|GO:0034641|GO:0034645|GO:…
leuS	leuS	NA23_RS00230	NA23_RS02225	0	0	0	0	0	0	0	0	334	0	0	0	156	413	2.39					significant	leucine--tRNA ligase	fia00970 Aminoacyl-tRNA biosynthesis	GO:0000166|GO:0004823|GO:0005524|GO:0006429|GO:0004812|GO:0006418|GO:0002161|GO:0005737|GO:0106074|GO:0006412|GO:0016874|GO:0003674|GO:0003824|GO:0005575|GO:0005622|GO:0005623|GO:0005829|GO:0006082|GO:0006139|GO:0006399|GO:0006518|GO:0006520|GO:0006725|GO:0006807|GO:0008150|GO:0008152|GO:0009058|GO:0009059|GO:0009987|GO:0010467|GO:0016070|GO:0016875|GO:0019538|GO:0019752|GO:0034641|GO:0034645|GO:…
leuS	leuS	NA23_RS00230	NA23_RS03840	0	187	0	0	0	0	691	0	0	0	0	0	235	791	2.39					significant	leucine--tRNA ligase	fia00970 Aminoacyl-tRNA biosynthesis	GO:0000166|GO:0004823|GO:0005524|GO:0006429|GO:0004812|GO:0006418|GO:0002161|GO:0005737|GO:0106074|GO:0006412|GO:0016874|GO:0003674|GO:0003824|GO:0005575|GO:0005622|GO:0005623|GO:0005829|GO:0006082|GO:0006139|GO:0006399|GO:0006518|GO:0006520|GO:0006725|GO:0006807|GO:0008150|GO:0008152|GO:0009058|GO:0009059|GO:0009987|GO:0010467|GO:0016070|GO:0016875|GO:0019538|GO:0019752|GO:0034641|GO:0034645|GO:…
leuS	leuS	NA23_RS00230	NA23_RS02285	0	341	0	0	0	0	0	0	0	0	0	0	151	416	2.39					significant	leucine--tRNA ligase	fia00970 Aminoacyl-tRNA biosynthesis	GO:0000166|GO:0004823|GO:0005524|GO:0006429|GO:0004812|GO:0006418|GO:0002161|GO:0005737|GO:0106074|GO:0006412|GO:0016874|GO:0003674|GO:0003824|GO:0005575|GO:0005622|GO:0005623|GO:0005829|GO:0006082|GO:0006139|GO:0006399|GO:0006518|GO:0006520|GO:0006725|GO:0006807|GO:0008150|GO:0008152|GO:0009058|GO:0009059|GO:0009987|GO:0010467|GO:0016070|GO:0016875|GO:0019538|GO:0019752|GO:0034641|GO:0034645|GO:…
leuS	leuS	NA23_RS00230	NA23_RS02935	0	341	0	0	0	0	84	0	0	0	0	0	593	732	2.39					significant	leucine--tRNA ligase	fia00970 Aminoacyl-tRNA biosynthesis	GO:0000166|GO:0004823|GO:0005524|GO:0006429|GO:0004812|GO:0006418|GO:0002161|GO:0005737|GO:0106074|GO:0006412|GO:0016874|GO:0003674|GO:0003824|GO:0005575|GO:0005622|GO:0005623|GO:0005829|GO:0006082|GO:0006139|GO:0006399|GO:0006518|GO:0006520|GO:0006725|GO:0006807|GO:0008150|GO:0008152|GO:0009058|GO:0009059|GO:0009987|GO:0010467|GO:0016070|GO:0016875|GO:0019538|GO:0019752|GO:0034641|GO:0034645|GO:…
leuS	leuS	NA23_RS00230	NA23_RS05130	0	122	0	0	0	0	81	0	0	0	0	0	488	550	2.39					significant	leucine--tRNA ligase	fia00970 Aminoacyl-tRNA biosynthesis	GO:0000166|GO:0004823|GO:0005524|GO:0006429|GO:0004812|GO:0006418|GO:0002161|GO:0005737|GO:0106074|GO:0006412|GO:0016874|GO:0003674|GO:0003824|GO:0005575|GO:0005622|GO:0005623|GO:0005829|GO:0006082|GO:0006139|GO:0006399|GO:0006518|GO:0006520|GO:0006725|GO:0006807|GO:0008150|GO:0008152|GO:0009058|GO:0009059|GO:0009987|GO:0010467|GO:0016070|GO:0016875|GO:0019538|GO:0019752|GO:0034641|GO:0034645|GO:…
leuS	leuS	NA23_RS00230	NA23_RS08120	0	0	0	0	0	0	81	0	209	0	0	0	569	659	2.39					significant	leucine--tRNA ligase	fia00970 Aminoacyl-tRNA biosynthesis	GO:0000166|GO:0004823|GO:0005524|GO:0006429|GO:0004812|GO:0006418|GO:0002161|GO:0005737|GO:0106074|GO:0006412|GO:0016874|GO:0003674|GO:0003824|GO:0005575|GO:0005622|GO:0005623|GO:0005829|GO:0006082|GO:0006139|GO:0006399|GO:0006518|GO:0006520|GO:0006725|GO:0006807|GO:0008150|GO:0008152|GO:0009058|GO:0009059|GO:0009987|GO:0010467|GO:0016070|GO:0016875|GO:0019538|GO:0019752|GO:0034641|GO:0034645|GO:…
leuS	leuS	NA23_RS00230	NA23_RS03545	0	187	0	0	0	0	0	0	0	0	0	0	393	485	2.39					significant	leucine--tRNA ligase	fia00970 Aminoacyl-tRNA biosynthesis	GO:0000166|GO:0004823|GO:0005524|GO:0006429|GO:0004812|GO:0006418|GO:0002161|GO:0005737|GO:0106074|GO:0006412|GO:0016874|GO:0003674|GO:0003824|GO:0005575|GO:0005622|GO:0005623|GO:0005829|GO:0006082|GO:0006139|GO:0006399|GO:0006518|GO:0006520|GO:0006725|GO:0006807|GO:0008150|GO:0008152|GO:0009058|GO:0009059|GO:0009987|GO:0010467|GO:0016070|GO:0016875|GO:0019538|GO:0019752|GO:0034641|GO:0034645|GO:…
leuS	leuS	NA23_RS00230	NA23_RS03345	0	123	0	0	0	0	76	0	0	0	0	0	355	431	2.39					significant	leucine--tRNA ligase	fia00970 Aminoacyl-tRNA biosynthesis	GO:0000166|GO:0004823|GO:0005524|GO:0006429|GO:0004812|GO:0006418|GO:0002161|GO:0005737|GO:0106074|GO:0006412|GO:0016874|GO:0003674|GO:0003824|GO:0005575|GO:0005622|GO:0005623|GO:0005829|GO:0006082|GO:0006139|GO:0006399|GO:0006518|GO:0006520|GO:0006725|GO:0006807|GO:0008150|GO:0008152|GO:0009058|GO:0009059|GO:0009987|GO:0010467|GO:0016070|GO:0016875|GO:0019538|GO:0019752|GO:0034641|GO:0034645|GO:…
leuS	leuS	NA23_RS00230	NA23_RS00245	540	0	0	0	0	0	0	0	0	0	0	0	0	540	2.39					significant	leucine--tRNA ligase	fia00970 Aminoacyl-tRNA biosynthesis	GO:0000166|GO:0004823|GO:0005524|GO:0006429|GO:0004812|GO:0006418|GO:0002161|GO:0005737|GO:0106074|GO:0006412|GO:0016874|GO:0003674|GO:0003824|GO:0005575|GO:0005622|GO:0005623|GO:0005829|GO:0006082|GO:0006139|GO:0006399|GO:0006518|GO:0006520|GO:0006725|GO:0006807|GO:0008150|GO:0008152|GO:0009058|GO:0009059|GO:0009987|GO:0010467|GO:0016070|GO:0016875|GO:0019538|GO:0019752|GO:0034641|GO:0034645|GO:…
leuS	leuS	NA23_RS00230	NA23_RS09725	0	187	0	0	0	0	84	0	0	900	0	0	235	935	2.39					significant	leucine--tRNA ligase	fia00970 Aminoacyl-tRNA biosynthesis	GO:0000166|GO:0004823|GO:0005524|GO:0006429|GO:0004812|GO:0006418|GO:0002161|GO:0005737|GO:0106074|GO:0006412|GO:0016874|GO:0003674|GO:0003824|GO:0005575|GO:0005622|GO:0005623|GO:0005829|GO:0006082|GO:0006139|GO:0006399|GO:0006518|GO:0006520|GO:0006725|GO:0006807|GO:0008150|GO:0008152|GO:0009058|GO:0009059|GO:0009987|GO:0010467|GO:0016070|GO:0016875|GO:0019538|GO:0019752|GO:0034641|GO:0034645|GO:…
leuS	leuS	NA23_RS00230	NA23_RS08885	0	44	0	0	0	0	80	0	0	0	0	0	569	587	2.39					significant	leucine--tRNA ligase	fia00970 Aminoacyl-tRNA biosynthesis	GO:0000166|GO:0004823|GO:0005524|GO:0006429|GO:0004812|GO:0006418|GO:0002161|GO:0005737|GO:0106074|GO:0006412|GO:0016874|GO:0003674|GO:0003824|GO:0005575|GO:0005622|GO:0005623|GO:0005829|GO:0006082|GO:0006139|GO:0006399|GO:0006518|GO:0006520|GO:0006725|GO:0006807|GO:0008150|GO:0008152|GO:0009058|GO:0009059|GO:0009987|GO:0010467|GO:0016070|GO:0016875|GO:0019538|GO:0019752|GO:0034641|GO:0034645|GO:…
leuS	leuS	NA23_RS00230	NA23_RS00075	0	58	0	0	0	0	230	0	0	900	0	0	569	964	2.39					significant	leucine--tRNA ligase	fia00970 Aminoacyl-tRNA biosynthesis	GO:0000166|GO:0004823|GO:0005524|GO:0006429|GO:0004812|GO:0006418|GO:0002161|GO:0005737|GO:0106074|GO:0006412|GO:0016874|GO:0003674|GO:0003824|GO:0005575|GO:0005622|GO:0005623|GO:0005829|GO:0006082|GO:0006139|GO:0006399|GO:0006518|GO:0006520|GO:0006725|GO:0006807|GO:0008150|GO:0008152|GO:0009058|GO:0009059|GO:0009987|GO:0010467|GO:0016070|GO:0016875|GO:0019538|GO:0019752|GO:0034641|GO:0034645|GO:…
leuS	leuS	NA23_RS00230	NA23_RS06445	0	119	0	0	0	0	383	0	0	0	0	0	0	433	2.39					significant	leucine--tRNA ligase	fia00970 Aminoacyl-tRNA biosynthesis	GO:0000166|GO:0004823|GO:0005524|GO:0006429|GO:0004812|GO:0006418|GO:0002161|GO:0005737|GO:0106074|GO:0006412|GO:0016874|GO:0003674|GO:0003824|GO:0005575|GO:0005622|GO:0005623|GO:0005829|GO:0006082|GO:0006139|GO:0006399|GO:0006518|GO:0006520|GO:0006725|GO:0006807|GO:0008150|GO:0008152|GO:0009058|GO:0009059|GO:0009987|GO:0010467|GO:0016070|GO:0016875|GO:0019538|GO:0019752|GO:0034641|GO:0034645|GO:…
leuS	leuS	NA23_RS00230	NA23_RS09265	0	119	0	0	0	0	185	0	209	0	0	0	172	466	2.39					significant	leucine--tRNA ligase	fia00970 Aminoacyl-tRNA biosynthesis	GO:0000166|GO:0004823|GO:0005524|GO:0006429|GO:0004812|GO:0006418|GO:0002161|GO:0005737|GO:0106074|GO:0006412|GO:0016874|GO:0003674|GO:0003824|GO:0005575|GO:0005622|GO:0005623|GO:0005829|GO:0006082|GO:0006139|GO:0006399|GO:0006518|GO:0006520|GO:0006725|GO:0006807|GO:0008150|GO:0008152|GO:0009058|GO:0009059|GO:0009987|GO:0010467|GO:0016070|GO:0016875|GO:0019538|GO:0019752|GO:0034641|GO:0034645|GO:…
leuS	leuS	NA23_RS00230	NA23_RS09040	0	119	0	0	0	0	383	0	0	0	0	0	0	433	2.39					significant	leucine--tRNA ligase	fia00970 Aminoacyl-tRNA biosynthesis	GO:0000166|GO:0004823|GO:0005524|GO:0006429|GO:0004812|GO:0006418|GO:0002161|GO:0005737|GO:0106074|GO:0006412|GO:0016874|GO:0003674|GO:0003824|GO:0005575|GO:0005622|GO:0005623|GO:0005829|GO:0006082|GO:0006139|GO:0006399|GO:0006518|GO:0006520|GO:0006725|GO:0006807|GO:0008150|GO:0008152|GO:0009058|GO:0009059|GO:0009987|GO:0010467|GO:0016070|GO:0016875|GO:0019538|GO:0019752|GO:0034641|GO:0034645|GO:…
leuS	leuS	NA23_RS00230	NA23_RS09720	0	123	0	0	0	0	623	0	0	0	0	0	0	655	2.39					significant	leucine--tRNA ligase	fia00970 Aminoacyl-tRNA biosynthesis	GO:0000166|GO:0004823|GO:0005524|GO:0006429|GO:0004812|GO:0006418|GO:0002161|GO:0005737|GO:0106074|GO:0006412|GO:0016874|GO:0003674|GO:0003824|GO:0005575|GO:0005622|GO:0005623|GO:0005829|GO:0006082|GO:0006139|GO:0006399|GO:0006518|GO:0006520|GO:0006725|GO:0006807|GO:0008150|GO:0008152|GO:0009058|GO:0009059|GO:0009987|GO:0010467|GO:0016070|GO:0016875|GO:0019538|GO:0019752|GO:0034641|GO:0034645|GO:…
leuS	leuS	NA23_RS00230	NA23_RS10940	0	341	0	0	0	0	95	0	0	0	0	0	153	450	2.39					significant	leucine--tRNA ligase	fia00970 Aminoacyl-tRNA biosynthesis	GO:0000166|GO:0004823|GO:0005524|GO:0006429|GO:0004812|GO:0006418|GO:0002161|GO:0005737|GO:0106074|GO:0006412|GO:0016874|GO:0003674|GO:0003824|GO:0005575|GO:0005622|GO:0005623|GO:0005829|GO:0006082|GO:0006139|GO:0006399|GO:0006518|GO:0006520|GO:0006725|GO:0006807|GO:0008150|GO:0008152|GO:0009058|GO:0009059|GO:0009987|GO:0010467|GO:0016070|GO:0016875|GO:0019538|GO:0019752|GO:0034641|GO:0034645|GO:…
leuS	leuS	NA23_RS00230	NA23_RS05615	0	44	0	184	0	0	85	0	0	0	0	0	569	651	2.39					significant	leucine--tRNA ligase	fia00970 Aminoacyl-tRNA biosynthesis	GO:0000166|GO:0004823|GO:0005524|GO:0006429|GO:0004812|GO:0006418|GO:0002161|GO:0005737|GO:0106074|GO:0006412|GO:0016874|GO:0003674|GO:0003824|GO:0005575|GO:0005622|GO:0005623|GO:0005829|GO:0006082|GO:0006139|GO:0006399|GO:0006518|GO:0006520|GO:0006725|GO:0006807|GO:0008150|GO:0008152|GO:0009058|GO:0009059|GO:0009987|GO:0010467|GO:0016070|GO:0016875|GO:0019538|GO:0019752|GO:0034641|GO:0034645|GO:…
leuS	leuS	NA23_RS00230	NA23_RS04080	0	121	0	0	0	0	112	0	0	0	0	0	441	525	2.39					significant	leucine--tRNA ligase	fia00970 Aminoacyl-tRNA biosynthesis	GO:0000166|GO:0004823|GO:0005524|GO:0006429|GO:0004812|GO:0006418|GO:0002161|GO:0005737|GO:0106074|GO:0006412|GO:0016874|GO:0003674|GO:0003824|GO:0005575|GO:0005622|GO:0005623|GO:0005829|GO:0006082|GO:0006139|GO:0006399|GO:0006518|GO:0006520|GO:0006725|GO:0006807|GO:0008150|GO:0008152|GO:0009058|GO:0009059|GO:0009987|GO:0010467|GO:0016070|GO:0016875|GO:0019538|GO:0019752|GO:0034641|GO:0034645|GO:…
leuS	leuS	NA23_RS00230	NA23_RS06485	0	187	0	0	0	0	147	0	122	0	0	0	176	431	2.39					significant	leucine--tRNA ligase	fia00970 Aminoacyl-tRNA biosynthesis	GO:0000166|GO:0004823|GO:0005524|GO:0006429|GO:0004812|GO:0006418|GO:0002161|GO:0005737|GO:0106074|GO:0006412|GO:0016874|GO:0003674|GO:0003824|GO:0005575|GO:0005622|GO:0005623|GO:0005829|GO:0006082|GO:0006139|GO:0006399|GO:0006518|GO:0006520|GO:0006725|GO:0006807|GO:0008150|GO:0008152|GO:0009058|GO:0009059|GO:0009987|GO:0010467|GO:0016070|GO:0016875|GO:0019538|GO:0019752|GO:0034641|GO:0034645|GO:…
leuS	leuS	NA23_RS00230	NA23_RS02720	0	187	0	248	0	0	80	0	0	0	0	0	278	539	2.39					significant	leucine--tRNA ligase	fia00970 Aminoacyl-tRNA biosynthesis	GO:0000166|GO:0004823|GO:0005524|GO:0006429|GO:0004812|GO:0006418|GO:0002161|GO:0005737|GO:0106074|GO:0006412|GO:0016874|GO:0003674|GO:0003824|GO:0005575|GO:0005622|GO:0005623|GO:0005829|GO:0006082|GO:0006139|GO:0006399|GO:0006518|GO:0006520|GO:0006725|GO:0006807|GO:0008150|GO:0008152|GO:0009058|GO:0009059|GO:0009987|GO:0010467|GO:0016070|GO:0016875|GO:0019538|GO:0019752|GO:0034641|GO:0034645|GO:…
leuS	leuS	NA23_RS00230	NA23_RS00890	0	94	0	0	0	0	329	0	0	0	0	0	196	468	2.39					significant	leucine--tRNA ligase	fia00970 Aminoacyl-tRNA biosynthesis	GO:0000166|GO:0004823|GO:0005524|GO:0006429|GO:0004812|GO:0006418|GO:0002161|GO:0005737|GO:0106074|GO:0006412|GO:0016874|GO:0003674|GO:0003824|GO:0005575|GO:0005622|GO:0005623|GO:0005829|GO:0006082|GO:0006139|GO:0006399|GO:0006518|GO:0006520|GO:0006725|GO:0006807|GO:0008150|GO:0008152|GO:0009058|GO:0009059|GO:0009987|GO:0010467|GO:0016070|GO:0016875|GO:0019538|GO:0019752|GO:0034641|GO:0034645|GO:…
leuS	leuS	NA23_RS00230	NA23_RS04855	0	112	0	0	0	0	230	0	122	0	0	0	334	546	2.39					significant	leucine--tRNA ligase	fia00970 Aminoacyl-tRNA biosynthesis	GO:0000166|GO:0004823|GO:0005524|GO:0006429|GO:0004812|GO:0006418|GO:0002161|GO:0005737|GO:0106074|GO:0006412|GO:0016874|GO:0003674|GO:0003824|GO:0005575|GO:0005622|GO:0005623|GO:0005829|GO:0006082|GO:0006139|GO:0006399|GO:0006518|GO:0006520|GO:0006725|GO:0006807|GO:0008150|GO:0008152|GO:0009058|GO:0009059|GO:0009987|GO:0010467|GO:0016070|GO:0016875|GO:0019538|GO:0019752|GO:0034641|GO:0034645|GO:…
leuS	leuS	NA23_RS00230	NA23_RS01240	0	122	0	0	0	0	200	0	0	0	0	0	386	531	2.39					significant	leucine--tRNA ligase	fia00970 Aminoacyl-tRNA biosynthesis	GO:0000166|GO:0004823|GO:0005524|GO:0006429|GO:0004812|GO:0006418|GO:0002161|GO:0005737|GO:0106074|GO:0006412|GO:0016874|GO:0003674|GO:0003824|GO:0005575|GO:0005622|GO:0005623|GO:0005829|GO:0006082|GO:0006139|GO:0006399|GO:0006518|GO:0006520|GO:0006725|GO:0006807|GO:0008150|GO:0008152|GO:0009058|GO:0009059|GO:0009987|GO:0010467|GO:0016070|GO:0016875|GO:0019538|GO:0019752|GO:0034641|GO:0034645|GO:…
NA23_RS00235		NA23_RS00235	NA23_RS04470	0	341	0	0	0	0	75	0	0	0	0	0	105	406	-1.35					significant	peptidyl-prolyl cis-trans isomerase		GO:0003755|GO:0000413
NA23_RS00235		NA23_RS00235	NA23_RS00780	0	341	2	600	0	0	80	0	0	0	0	0	230	788	-1.35					significant	peptidyl-prolyl cis-trans isomerase		GO:0003755|GO:0000413
NA23_RS00235		NA23_RS00235	NA23_RS06705	0	0	0	0	0	0	0	0	0	800	0	0	0	800	-1.35					significant	peptidyl-prolyl cis-trans isomerase		GO:0003755|GO:0000413
NA23_RS00235		NA23_RS00235	NA23_RS04300	0	336	0	0	0	0	0	0	0	0	0	0	183	434	-1.35					significant	peptidyl-prolyl cis-trans isomerase		GO:0003755|GO:0000413
NA23_RS00235		NA23_RS00235	NA23_RS03850	0	336	0	156	0	0	0	0	0	0	0	0	183	502	-1.35					significant	peptidyl-prolyl cis-trans isomerase		GO:0003755|GO:0000413
NA23_RS00235		NA23_RS00235	NA23_RS07510	0	332	0	0	0	0	0	0	0	800	0	0	42	860	-1.35					significant	peptidyl-prolyl cis-trans isomerase		GO:0003755|GO:0000413
NA23_RS00235		NA23_RS00235	NA23_RS00230	540	42	0	0	0	0	0	0	0	0	0	0	0	540	-1.35					significant	peptidyl-prolyl cis-trans isomerase		GO:0003755|GO:0000413
NA23_RS00235		NA23_RS00235	NA23_RS00255	845	0	0	0	0	0	0	0	0	0	0	0	0	845	-1.35					significant	peptidyl-prolyl cis-trans isomerase		GO:0003755|GO:0000413
NA23_RS00235		NA23_RS00235	NA23_RS00240	845	322	886	783	0	0	80	0	0	0	0	0	89	997	-1.35					significant	peptidyl-prolyl cis-trans isomerase		GO:0003755|GO:0000413
NA23_RS00235		NA23_RS00235	NA23_RS06395	0	92	0	0	0	0	0	0	0	900	0	0	0	905	-1.35					significant	peptidyl-prolyl cis-trans isomerase		GO:0003755|GO:0000413
NA23_RS00235		NA23_RS00235	NA23_RS00865	0	324	0	0	0	0	81	0	0	0	0	0	189	452	-1.35					significant	peptidyl-prolyl cis-trans isomerase		GO:0003755|GO:0000413
NA23_RS00235		NA23_RS00235	NA23_RS05420	0	124	0	0	0	0	229	0	0	0	0	0	205	416	-1.35					significant	peptidyl-prolyl cis-trans isomerase		GO:0003755|GO:0000413
NA23_RS00235		NA23_RS00235	NA23_RS00660	0	217	0	241	0	0	0	0	0	0	0	0	155	453	-1.35					significant	peptidyl-prolyl cis-trans isomerase		GO:0003755|GO:0000413
NA23_RS00235		NA23_RS00235	NA23_RS07690	0	118	0	0	0	0	0	0	0	800	0	0	0	816	-1.35					significant	peptidyl-prolyl cis-trans isomerase		GO:0003755|GO:0000413
NA23_RS00235		NA23_RS00235	NA23_RS01175	0	41	0	0	0	0	0	0	0	0	0	0	590	590	-1.35					significant	peptidyl-prolyl cis-trans isomerase		GO:0003755|GO:0000413
NA23_RS00235		NA23_RS00235	NA23_RS00250	845	42	0	0	0	0	0	0	0	0	0	0	0	845	-1.35					significant	peptidyl-prolyl cis-trans isomerase		GO:0003755|GO:0000413
NA23_RS00235		NA23_RS00235	NA23_RS00710	0	341	0	0	0	0	124	0	0	0	0	0	593	744	-1.35					significant	peptidyl-prolyl cis-trans isomerase		GO:0003755|GO:0000413
NA23_RS00235		NA23_RS00235	NA23_RS08270	0	47	0	0	0	0	80	0	0	0	0	0	569	589	-1.35					significant	peptidyl-prolyl cis-trans isomerase		GO:0003755|GO:0000413
NA23_RS00235		NA23_RS00235	NA23_RS00245	845	341	638	783	0	0	0	0	0	0	0	0	0	990	-1.35					significant	peptidyl-prolyl cis-trans isomerase		GO:0003755|GO:0000413
mtnA	mtnA	NA23_RS00245	NA23_RS00255	845	0	0	169	0	0	0	0	0	0	0	0	0	866		-1.00614				significant	S-methyl-5-thioribose-1-phosphate isomerase	fia01100 Metabolic pathways	GO:0044237|GO:0044249|GO:0009086|GO:0008652|GO:0019284|GO:0016853|GO:0046523|GO:0019509
mtnA	mtnA	NA23_RS00245	NA23_RS00240	845	322	897	784	0	0	0	0	0	0	0	0	0	997		-1.00614				significant	S-methyl-5-thioribose-1-phosphate isomerase	fia01100 Metabolic pathways	GO:0044237|GO:0044249|GO:0009086|GO:0008652|GO:0019284|GO:0016853|GO:0046523|GO:0019509
mtnA	mtnA	NA23_RS00245	NA23_RS00235	845	341	638	783	0	0	0	0	0	0	0	0	0	990		-1.00614				significant	S-methyl-5-thioribose-1-phosphate isomerase	fia01100 Metabolic pathways	GO:0044237|GO:0044249|GO:0009086|GO:0008652|GO:0019284|GO:0016853|GO:0046523|GO:0019509
mtnA	mtnA	NA23_RS00245	NA23_RS00780	0	341	16	498	0	0	0	0	0	0	0	0	0	655		-1.00614				significant	S-methyl-5-thioribose-1-phosphate isomerase	fia01100 Metabolic pathways	GO:0044237|GO:0044249|GO:0009086|GO:0008652|GO:0019284|GO:0016853|GO:0046523|GO:0019509
mtnA	mtnA	NA23_RS00245	NA23_RS00250	845	0	0	0	0	0	0	0	0	0	0	0	0	845		-1.00614				significant	S-methyl-5-thioribose-1-phosphate isomerase	fia01100 Metabolic pathways	GO:0044237|GO:0044249|GO:0009086|GO:0008652|GO:0019284|GO:0016853|GO:0046523|GO:0019509
mtnA	mtnA	NA23_RS00245	NA23_RS00230	540	0	0	0	0	0	0	0	0	0	0	0	0	540		-1.00614				significant	S-methyl-5-thioribose-1-phosphate isomerase	fia01100 Metabolic pathways	GO:0044237|GO:0044249|GO:0009086|GO:0008652|GO:0019284|GO:0016853|GO:0046523|GO:0019509
NA23_RS00260		NA23_RS00260	NA23_RS00950	0	119	330	0	0	0	0	0	348	0	0	0	178	641		-1.02502				significant	Asp23/Gls24 family envelope stress response protein
NA23_RS00260		NA23_RS00260	NA23_RS00085	0	341	0	0	0	0	0	0	0	0	0	0	593	720		-1.02502				significant	Asp23/Gls24 family envelope stress response protein
NA23_RS00260		NA23_RS00260	NA23_RS03140	0	187	733	284	0	0	124	0	0	0	0	0	569	930		-1.02502				significant	Asp23/Gls24 family envelope stress response protein
NA23_RS00260		NA23_RS00260	NA23_RS00275	423	0	0	0	0	0	0	0	0	0	0	0	0	423		-1.02502				significant	Asp23/Gls24 family envelope stress response protein
NA23_RS00260		NA23_RS00260	NA23_RS02285	0	294	0	0	0	0	0	0	122	0	0	0	157	431		-1.02502				significant	Asp23/Gls24 family envelope stress response protein
NA23_RS00260		NA23_RS00260	NA23_RS03340	0	341	190	0	0	0	77	0	0	800	0	0	569	949		-1.02502				significant	Asp23/Gls24 family envelope stress response protein
NA23_RS00260		NA23_RS00260	NA23_RS02220	0	48	762	0	0	0	0	0	122	0	0	0	0	784		-1.02502				significant	Asp23/Gls24 family envelope stress response protein
NA23_RS00260		NA23_RS00260	NA23_RS07665	0	341	0	0	0	0	0	0	0	0	0	0	166	426		-1.02502				significant	Asp23/Gls24 family envelope stress response protein
NA23_RS00260		NA23_RS00260	NA23_RS05345	0	187	0	0	0	0	0	0	0	0	0	0	569	634		-1.02502				significant	Asp23/Gls24 family envelope stress response protein
NA23_RS00260		NA23_RS00260	NA23_RS07225	0	187	0	0	0	0	125	0	126	0	0	0	447	610		-1.02502				significant	Asp23/Gls24 family envelope stress response protein
NA23_RS00260		NA23_RS00260	NA23_RS09305	0	328	0	0	0	0	0	0	0	0	0	0	145	400		-1.02502				significant	Asp23/Gls24 family envelope stress response protein
NA23_RS00260		NA23_RS00260	NA23_RS00270	426	0	0	0	0	0	0	0	0	0	0	0	0	426		-1.02502				significant	Asp23/Gls24 family envelope stress response protein
NA23_RS00260		NA23_RS00260	NA23_RS10940	0	334	0	0	0	0	0	0	0	0	0	0	146	406		-1.02502				significant	Asp23/Gls24 family envelope stress response protein
NA23_RS00260		NA23_RS00260	NA23_RS00215	0	0	0	0	0	0	0	0	0	0	0	0	587	587		-1.02502				significant	Asp23/Gls24 family envelope stress response protein
NA23_RS00260		NA23_RS00260	NA23_RS10185	0	42	0	0	0	0	0	0	0	0	0	0	569	569		-1.02502				significant	Asp23/Gls24 family envelope stress response protein
NA23_RS00260		NA23_RS00260	NA23_RS02740	0	119	0	0	0	0	73	0	0	0	0	0	369	439		-1.02502				significant	Asp23/Gls24 family envelope stress response protein
NA23_RS00260		NA23_RS00260	NA23_RS00285	353	169	0	0	0	0	0	0	0	0	0	0	144	500		-1.02502				significant	Asp23/Gls24 family envelope stress response protein
NA23_RS00260		NA23_RS00260	NA23_RS02340	0	42	0	0	0	0	0	0	0	0	0	0	569	569		-1.02502				significant	Asp23/Gls24 family envelope stress response protein
NA23_RS00260		NA23_RS00260	NA23_RS04995	0	327	0	653	0	0	269	0	0	900	0	0	569	991		-1.02502				significant	Asp23/Gls24 family envelope stress response protein
NA23_RS00260		NA23_RS00260	NA23_RS09190	0	119	0	0	0	0	0	0	348	0	0	0	178	486		-1.02502				significant	Asp23/Gls24 family envelope stress response protein
NA23_RS00260		NA23_RS00260	NA23_RS05890	0	0	0	0	0	0	0	0	0	0	0	0	569	569		-1.02502				significant	Asp23/Gls24 family envelope stress response protein
NA23_RS00260		NA23_RS00260	NA23_RS03870	0	316	0	0	0	0	0	0	0	0	0	0	185	418		-1.02502				significant	Asp23/Gls24 family envelope stress response protein
NA23_RS00260		NA23_RS00260	NA23_RS00265	497	0	0	0	0	0	0	0	0	0	0	0	0	497		-1.02502				significant	Asp23/Gls24 family envelope stress response protein
glgD	glgD	NA23_RS00310	NA23_RS08555	0	0	0	677	0	0	0	0	0	0	0	0	0	677		3.62077				significant	glucose-1-phosphate adenylyltransferase subunit GlgD	fia01110 Biosynthesis of secondary metabolites	GO:0005978|GO:0009058|GO:0016779|GO:0008878
glgD	glgD	NA23_RS00310	NA23_RS00290	647	113	0	0	0	0	0	0	0	0	0	0	0	673		3.62077				significant	glucose-1-phosphate adenylyltransferase subunit GlgD	fia01110 Biosynthesis of secondary metabolites	GO:0005978|GO:0009058|GO:0016779|GO:0008878
glgD	glgD	NA23_RS00310	NA23_RS03015	0	42	0	515	0	0	0	0	0	0	0	0	0	515		3.62077				significant	glucose-1-phosphate adenylyltransferase subunit GlgD	fia01110 Biosynthesis of secondary metabolites	GO:0005978|GO:0009058|GO:0016779|GO:0008878
glgD	glgD	NA23_RS00310	NA23_RS04895	0	0	0	495	0	0	0	0	0	0	0	0	0	495		3.62077				significant	glucose-1-phosphate adenylyltransferase subunit GlgD	fia01110 Biosynthesis of secondary metabolites	GO:0005978|GO:0009058|GO:0016779|GO:0008878
glgD	glgD	NA23_RS00310	NA23_RS04580	0	0	0	568	0	0	0	0	0	0	0	0	0	568		3.62077				significant	glucose-1-phosphate adenylyltransferase subunit GlgD	fia01110 Biosynthesis of secondary metabolites	GO:0005978|GO:0009058|GO:0016779|GO:0008878
glgD	glgD	NA23_RS00310	NA23_RS05920	0	0	0	602	0	0	0	0	0	0	0	0	0	602		3.62077				significant	glucose-1-phosphate adenylyltransferase subunit GlgD	fia01110 Biosynthesis of secondary metabolites	GO:0005978|GO:0009058|GO:0016779|GO:0008878
glgD	glgD	NA23_RS00310	NA23_RS06130	0	0	0	401	0	0	0	0	0	0	0	0	0	401		3.62077				significant	glucose-1-phosphate adenylyltransferase subunit GlgD	fia01110 Biosynthesis of secondary metabolites	GO:0005978|GO:0009058|GO:0016779|GO:0008878
glgD	glgD	NA23_RS00310	NA23_RS00345	303	58	0	184	0	0	0	0	0	0	0	0	0	417		3.62077				significant	glucose-1-phosphate adenylyltransferase subunit GlgD	fia01110 Biosynthesis of secondary metabolites	GO:0005978|GO:0009058|GO:0016779|GO:0008878
glgD	glgD	NA23_RS00310	NA23_RS00330	421	0	0	0	0	0	0	0	0	0	0	0	0	421		3.62077				significant	glucose-1-phosphate adenylyltransferase subunit GlgD	fia01110 Biosynthesis of secondary metabolites	GO:0005978|GO:0009058|GO:0016779|GO:0008878
glgD	glgD	NA23_RS00310	NA23_RS08680	0	0	0	404	0	0	0	0	0	0	0	0	0	404		3.62077				significant	glucose-1-phosphate adenylyltransferase subunit GlgD	fia01110 Biosynthesis of secondary metabolites	GO:0005978|GO:0009058|GO:0016779|GO:0008878
glgD	glgD	NA23_RS00310	NA23_RS10430	0	0	0	585	0	0	0	0	0	0	0	0	0	585		3.62077				significant	glucose-1-phosphate adenylyltransferase subunit GlgD	fia01110 Biosynthesis of secondary metabolites	GO:0005978|GO:0009058|GO:0016779|GO:0008878
glgD	glgD	NA23_RS00310	NA23_RS02575	0	42	0	425	0	0	0	0	0	0	0	0	0	425		3.62077				significant	glucose-1-phosphate adenylyltransferase subunit GlgD	fia01110 Biosynthesis of secondary metabolites	GO:0005978|GO:0009058|GO:0016779|GO:0008878
glgD	glgD	NA23_RS00310	NA23_RS00415	0	58	0	383	0	0	106	0	0	0	0	0	0	435		3.62077				significant	glucose-1-phosphate adenylyltransferase subunit GlgD	fia01110 Biosynthesis of secondary metabolites	GO:0005978|GO:0009058|GO:0016779|GO:0008878
glgD	glgD	NA23_RS00310	NA23_RS04500	0	110	0	670	0	0	0	0	0	0	0	0	105	714		3.62077				significant	glucose-1-phosphate adenylyltransferase subunit GlgD	fia01110 Biosynthesis of secondary metabolites	GO:0005978|GO:0009058|GO:0016779|GO:0008878
glgD	glgD	NA23_RS00310	NA23_RS03765	0	47	0	457	0	0	0	0	122	0	0	0	94	533		3.62077				significant	glucose-1-phosphate adenylyltransferase subunit GlgD	fia01110 Biosynthesis of secondary metabolites	GO:0005978|GO:0009058|GO:0016779|GO:0008878
glgD	glgD	NA23_RS00310	NA23_RS07830	0	0	0	603	0	0	0	0	0	0	0	0	0	603		3.62077				significant	glucose-1-phosphate adenylyltransferase subunit GlgD	fia01110 Biosynthesis of secondary metabolites	GO:0005978|GO:0009058|GO:0016779|GO:0008878
glgD	glgD	NA23_RS00310	NA23_RS05690	0	51	0	436	0	0	0	0	0	0	0	0	0	441		3.62077				significant	glucose-1-phosphate adenylyltransferase subunit GlgD	fia01110 Biosynthesis of secondary metabolites	GO:0005978|GO:0009058|GO:0016779|GO:0008878
glgD	glgD	NA23_RS00310	NA23_RS00320	484	0	0	0	0	0	0	0	0	0	0	0	0	484		3.62077				significant	glucose-1-phosphate adenylyltransferase subunit GlgD	fia01110 Biosynthesis of secondary metabolites	GO:0005978|GO:0009058|GO:0016779|GO:0008878
glgD	glgD	NA23_RS00310	NA23_RS09710	0	0	0	539	0	0	0	0	0	0	0	0	47	541		3.62077				significant	glucose-1-phosphate adenylyltransferase subunit GlgD	fia01110 Biosynthesis of secondary metabolites	GO:0005978|GO:0009058|GO:0016779|GO:0008878
glgD	glgD	NA23_RS00310	NA23_RS00285	572	44	0	0	0	0	0	0	0	0	0	0	0	574		3.62077				significant	glucose-1-phosphate adenylyltransferase subunit GlgD	fia01110 Biosynthesis of secondary metabolites	GO:0005978|GO:0009058|GO:0016779|GO:0008878
glgD	glgD	NA23_RS00310	NA23_RS00325	484	0	0	0	0	0	0	0	0	0	0	0	0	484		3.62077				significant	glucose-1-phosphate adenylyltransferase subunit GlgD	fia01110 Biosynthesis of secondary metabolites	GO:0005978|GO:0009058|GO:0016779|GO:0008878
glgD	glgD	NA23_RS00310	NA23_RS04750	0	0	0	403	0	0	0	0	0	0	0	0	0	403		3.62077				significant	glucose-1-phosphate adenylyltransferase subunit GlgD	fia01110 Biosynthesis of secondary metabolites	GO:0005978|GO:0009058|GO:0016779|GO:0008878
glgD	glgD	NA23_RS00310	NA23_RS02470	0	0	0	430	0	0	0	0	0	0	0	0	0	430		3.62077				significant	glucose-1-phosphate adenylyltransferase subunit GlgD	fia01110 Biosynthesis of secondary metabolites	GO:0005978|GO:0009058|GO:0016779|GO:0008878
glgD	glgD	NA23_RS00310	NA23_RS08315	0	0	0	625	0	0	0	0	0	0	0	0	0	625		3.62077				significant	glucose-1-phosphate adenylyltransferase subunit GlgD	fia01110 Biosynthesis of secondary metabolites	GO:0005978|GO:0009058|GO:0016779|GO:0008878
glgD	glgD	NA23_RS00310	NA23_RS04550	0	54	0	642	0	0	0	0	0	0	0	0	0	646		3.62077				significant	glucose-1-phosphate adenylyltransferase subunit GlgD	fia01110 Biosynthesis of secondary metabolites	GO:0005978|GO:0009058|GO:0016779|GO:0008878
glgD	glgD	NA23_RS00310	NA23_RS06015	0	92	0	382	0	0	0	0	0	0	0	0	0	414		3.62077				significant	glucose-1-phosphate adenylyltransferase subunit GlgD	fia01110 Biosynthesis of secondary metabolites	GO:0005978|GO:0009058|GO:0016779|GO:0008878
glgD	glgD	NA23_RS00310	NA23_RS07520	0	0	0	683	0	0	0	0	0	0	0	0	0	683		3.62077				significant	glucose-1-phosphate adenylyltransferase subunit GlgD	fia01110 Biosynthesis of secondary metabolites	GO:0005978|GO:0009058|GO:0016779|GO:0008878
glgD	glgD	NA23_RS00310	NA23_RS06965	0	0	0	431	0	0	0	0	0	0	0	0	102	467		3.62077				significant	glucose-1-phosphate adenylyltransferase subunit GlgD	fia01110 Biosynthesis of secondary metabolites	GO:0005978|GO:0009058|GO:0016779|GO:0008878
glgD	glgD	NA23_RS00310	NA23_RS08030	0	0	0	488	0	0	0	0	0	0	0	0	0	488		3.62077				significant	glucose-1-phosphate adenylyltransferase subunit GlgD	fia01110 Biosynthesis of secondary metabolites	GO:0005978|GO:0009058|GO:0016779|GO:0008878
glgD	glgD	NA23_RS00310	NA23_RS10295	0	44	0	597	0	0	0	0	0	0	0	0	0	598		3.62077				significant	glucose-1-phosphate adenylyltransferase subunit GlgD	fia01110 Biosynthesis of secondary metabolites	GO:0005978|GO:0009058|GO:0016779|GO:0008878
glgD	glgD	NA23_RS00310	NA23_RS05395	0	0	0	504	0	0	0	0	0	0	0	0	0	504		3.62077				significant	glucose-1-phosphate adenylyltransferase subunit GlgD	fia01110 Biosynthesis of secondary metabolites	GO:0005978|GO:0009058|GO:0016779|GO:0008878
glgD	glgD	NA23_RS00310	NA23_RS03480	0	47	0	723	0	0	0	0	0	0	0	0	0	724		3.62077				significant	glucose-1-phosphate adenylyltransferase subunit GlgD	fia01110 Biosynthesis of secondary metabolites	GO:0005978|GO:0009058|GO:0016779|GO:0008878
glgD	glgD	NA23_RS00310	NA23_RS01260	0	0	0	692	0	0	0	0	0	0	0	0	0	692		3.62077				significant	glucose-1-phosphate adenylyltransferase subunit GlgD	fia01110 Biosynthesis of secondary metabolites	GO:0005978|GO:0009058|GO:0016779|GO:0008878
glgD	glgD	NA23_RS00310	NA23_RS00300	738	124	0	777	0	0	0	0	0	0	0	0	0	944		3.62077				significant	glucose-1-phosphate adenylyltransferase subunit GlgD	fia01110 Biosynthesis of secondary metabolites	GO:0005978|GO:0009058|GO:0016779|GO:0008878
glgD	glgD	NA23_RS00310	NA23_RS06285	0	111	0	495	0	0	0	0	0	0	0	0	0	531		3.62077				significant	glucose-1-phosphate adenylyltransferase subunit GlgD	fia01110 Biosynthesis of secondary metabolites	GO:0005978|GO:0009058|GO:0016779|GO:0008878
glgD	glgD	NA23_RS00310	NA23_RS09045	0	0	0	556	0	0	0	0	0	0	0	0	0	556		3.62077				significant	glucose-1-phosphate adenylyltransferase subunit GlgD	fia01110 Biosynthesis of secondary metabolites	GO:0005978|GO:0009058|GO:0016779|GO:0008878
glgD	glgD	NA23_RS00310	NA23_RS10130	0	115	0	519	0	0	0	0	0	0	0	0	83	575		3.62077				significant	glucose-1-phosphate adenylyltransferase subunit GlgD	fia01110 Biosynthesis of secondary metabolites	GO:0005978|GO:0009058|GO:0016779|GO:0008878
glgD	glgD	NA23_RS00310	NA23_RS04455	0	0	0	454	0	0	0	0	0	0	0	0	0	454		3.62077				significant	glucose-1-phosphate adenylyltransferase subunit GlgD	fia01110 Biosynthesis of secondary metabolites	GO:0005978|GO:0009058|GO:0016779|GO:0008878
glgD	glgD	NA23_RS00310	NA23_RS02345	0	46	0	406	0	0	0	0	0	0	0	0	0	409		3.62077				significant	glucose-1-phosphate adenylyltransferase subunit GlgD	fia01110 Biosynthesis of secondary metabolites	GO:0005978|GO:0009058|GO:0016779|GO:0008878
glgD	glgD	NA23_RS00310	NA23_RS04925	0	0	0	596	0	0	0	0	0	0	0	0	0	596		3.62077				significant	glucose-1-phosphate adenylyltransferase subunit GlgD	fia01110 Biosynthesis of secondary metabolites	GO:0005978|GO:0009058|GO:0016779|GO:0008878
glgD	glgD	NA23_RS00310	NA23_RS00305	778	325	0	167	0	0	138	0	242	0	0	0	85	908		3.62077				significant	glucose-1-phosphate adenylyltransferase subunit GlgD	fia01110 Biosynthesis of secondary metabolites	GO:0005978|GO:0009058|GO:0016779|GO:0008878
glgD	glgD	NA23_RS00310	NA23_RS00270	463	0	0	0	0	0	0	0	0	0	0	0	0	463		3.62077				significant	glucose-1-phosphate adenylyltransferase subunit GlgD	fia01110 Biosynthesis of secondary metabolites	GO:0005978|GO:0009058|GO:0016779|GO:0008878
glgD	glgD	NA23_RS00310	NA23_RS02465	0	0	0	524	0	0	0	0	0	0	0	0	0	524		3.62077				significant	glucose-1-phosphate adenylyltransferase subunit GlgD	fia01110 Biosynthesis of secondary metabolites	GO:0005978|GO:0009058|GO:0016779|GO:0008878
glgD	glgD	NA23_RS00310	NA23_RS04495	0	0	0	588	0	0	0	0	0	0	0	0	0	588		3.62077				significant	glucose-1-phosphate adenylyltransferase subunit GlgD	fia01110 Biosynthesis of secondary metabolites	GO:0005978|GO:0009058|GO:0016779|GO:0008878
glgD	glgD	NA23_RS00310	NA23_RS02430	0	0	0	420	0	0	0	0	0	0	0	0	0	420		3.62077				significant	glucose-1-phosphate adenylyltransferase subunit GlgD	fia01110 Biosynthesis of secondary metabolites	GO:0005978|GO:0009058|GO:0016779|GO:0008878
glgD	glgD	NA23_RS00310	NA23_RS06930	0	0	0	382	0	0	79	0	0	0	0	0	0	406		3.62077				significant	glucose-1-phosphate adenylyltransferase subunit GlgD	fia01110 Biosynthesis of secondary metabolites	GO:0005978|GO:0009058|GO:0016779|GO:0008878
glgD	glgD	NA23_RS00310	NA23_RS00275	467	0	0	0	0	0	0	0	0	0	0	0	0	467		3.62077				significant	glucose-1-phosphate adenylyltransferase subunit GlgD	fia01110 Biosynthesis of secondary metabolites	GO:0005978|GO:0009058|GO:0016779|GO:0008878
glgD	glgD	NA23_RS00310	NA23_RS02395	0	0	0	476	0	0	0	0	0	0	0	0	0	476		3.62077				significant	glucose-1-phosphate adenylyltransferase subunit GlgD	fia01110 Biosynthesis of secondary metabolites	GO:0005978|GO:0009058|GO:0016779|GO:0008878
glgD	glgD	NA23_RS00310	NA23_RS04840	0	0	0	660	0	0	0	0	0	0	0	0	0	660		3.62077				significant	glucose-1-phosphate adenylyltransferase subunit GlgD	fia01110 Biosynthesis of secondary metabolites	GO:0005978|GO:0009058|GO:0016779|GO:0008878
glgD	glgD	NA23_RS00310	NA23_RS10910	0	42	0	520	0	0	0	0	0	0	0	0	0	520		3.62077				significant	glucose-1-phosphate adenylyltransferase subunit GlgD	fia01110 Biosynthesis of secondary metabolites	GO:0005978|GO:0009058|GO:0016779|GO:0008878
glgD	glgD	NA23_RS00310	NA23_RS06320	0	0	0	478	0	0	0	0	0	0	0	0	0	478		3.62077				significant	glucose-1-phosphate adenylyltransferase subunit GlgD	fia01110 Biosynthesis of secondary metabolites	GO:0005978|GO:0009058|GO:0016779|GO:0008878
glgD	glgD	NA23_RS00310	NA23_RS09220	0	88	0	418	0	0	0	0	0	0	0	0	0	446		3.62077				significant	glucose-1-phosphate adenylyltransferase subunit GlgD	fia01110 Biosynthesis of secondary metabolites	GO:0005978|GO:0009058|GO:0016779|GO:0008878
glgD	glgD	NA23_RS00310	NA23_RS02475	0	0	0	572	0	0	0	0	0	0	0	0	0	572		3.62077				significant	glucose-1-phosphate adenylyltransferase subunit GlgD	fia01110 Biosynthesis of secondary metabolites	GO:0005978|GO:0009058|GO:0016779|GO:0008878
glgD	glgD	NA23_RS00310	NA23_RS03100	0	0	0	641	0	0	0	0	0	0	0	0	0	641		3.62077				significant	glucose-1-phosphate adenylyltransferase subunit GlgD	fia01110 Biosynthesis of secondary metabolites	GO:0005978|GO:0009058|GO:0016779|GO:0008878
glgD	glgD	NA23_RS00310	NA23_RS05090	0	0	0	433	0	0	0	0	0	0	0	0	0	433		3.62077				significant	glucose-1-phosphate adenylyltransferase subunit GlgD	fia01110 Biosynthesis of secondary metabolites	GO:0005978|GO:0009058|GO:0016779|GO:0008878
glgD	glgD	NA23_RS00310	NA23_RS09395	0	0	0	523	0	0	0	0	0	0	0	0	0	523		3.62077				significant	glucose-1-phosphate adenylyltransferase subunit GlgD	fia01110 Biosynthesis of secondary metabolites	GO:0005978|GO:0009058|GO:0016779|GO:0008878
glgD	glgD	NA23_RS00310	NA23_RS01110	0	0	0	445	0	0	0	0	0	0	0	0	0	445		3.62077				significant	glucose-1-phosphate adenylyltransferase subunit GlgD	fia01110 Biosynthesis of secondary metabolites	GO:0005978|GO:0009058|GO:0016779|GO:0008878
glgD	glgD	NA23_RS00310	NA23_RS00315	792	0	0	336	0	0	0	0	0	0	0	0	0	856		3.62077				significant	glucose-1-phosphate adenylyltransferase subunit GlgD	fia01110 Biosynthesis of secondary metabolites	GO:0005978|GO:0009058|GO:0016779|GO:0008878
glgD	glgD	NA23_RS00310	NA23_RS07855	0	42	0	658	0	0	0	0	0	0	0	0	0	658		3.62077				significant	glucose-1-phosphate adenylyltransferase subunit GlgD	fia01110 Biosynthesis of secondary metabolites	GO:0005978|GO:0009058|GO:0016779|GO:0008878
glgD	glgD	NA23_RS00310	NA23_RS06280	0	48	0	686	0	0	0	0	0	0	0	0	86	702		3.62077				significant	glucose-1-phosphate adenylyltransferase subunit GlgD	fia01110 Biosynthesis of secondary metabolites	GO:0005978|GO:0009058|GO:0016779|GO:0008878
glgD	glgD	NA23_RS00310	NA23_RS00040	0	0	0	431	0	0	0	0	0	0	0	0	0	431		3.62077				significant	glucose-1-phosphate adenylyltransferase subunit GlgD	fia01110 Biosynthesis of secondary metabolites	GO:0005978|GO:0009058|GO:0016779|GO:0008878
glgD	glgD	NA23_RS00310	NA23_RS00335	421	0	0	0	0	0	0	0	0	0	0	0	0	421		3.62077				significant	glucose-1-phosphate adenylyltransferase subunit GlgD	fia01110 Biosynthesis of secondary metabolites	GO:0005978|GO:0009058|GO:0016779|GO:0008878
glgD	glgD	NA23_RS00310	NA23_RS06350	0	0	0	572	0	0	0	0	0	0	0	0	0	572		3.62077				significant	glucose-1-phosphate adenylyltransferase subunit GlgD	fia01110 Biosynthesis of secondary metabolites	GO:0005978|GO:0009058|GO:0016779|GO:0008878
glgD	glgD	NA23_RS00310	NA23_RS00530	0	0	0	500	0	0	0	0	0	0	0	0	0	500		3.62077				significant	glucose-1-phosphate adenylyltransferase subunit GlgD	fia01110 Biosynthesis of secondary metabolites	GO:0005978|GO:0009058|GO:0016779|GO:0008878
glgD	glgD	NA23_RS00310	NA23_RS01425	0	88	0	592	0	0	0	0	0	0	0	0	0	612		3.62077				significant	glucose-1-phosphate adenylyltransferase subunit GlgD	fia01110 Biosynthesis of secondary metabolites	GO:0005978|GO:0009058|GO:0016779|GO:0008878
glgD	glgD	NA23_RS00310	NA23_RS03730	0	0	0	410	0	0	0	0	0	0	0	0	0	410		3.62077				significant	glucose-1-phosphate adenylyltransferase subunit GlgD	fia01110 Biosynthesis of secondary metabolites	GO:0005978|GO:0009058|GO:0016779|GO:0008878
glgD	glgD	NA23_RS00310	NA23_RS00630	0	0	0	447	0	0	0	0	0	0	0	0	0	447		3.62077				significant	glucose-1-phosphate adenylyltransferase subunit GlgD	fia01110 Biosynthesis of secondary metabolites	GO:0005978|GO:0009058|GO:0016779|GO:0008878
glgD	glgD	NA23_RS00310	NA23_RS06470	0	0	0	680	0	0	0	0	0	0	0	0	0	680		3.62077				significant	glucose-1-phosphate adenylyltransferase subunit GlgD	fia01110 Biosynthesis of secondary metabolites	GO:0005978|GO:0009058|GO:0016779|GO:0008878
glgD	glgD	NA23_RS00310	NA23_RS00965	0	62	0	161	0	0	138	0	242	0	0	0	85	443		3.62077				significant	glucose-1-phosphate adenylyltransferase subunit GlgD	fia01110 Biosynthesis of secondary metabolites	GO:0005978|GO:0009058|GO:0016779|GO:0008878
glgD	glgD	NA23_RS00310	NA23_RS06755	0	0	0	487	0	0	0	0	0	0	0	0	0	487		3.62077				significant	glucose-1-phosphate adenylyltransferase subunit GlgD	fia01110 Biosynthesis of secondary metabolites	GO:0005978|GO:0009058|GO:0016779|GO:0008878
glgD	glgD	NA23_RS00310	NA23_RS06045	0	54	0	406	0	0	0	0	0	0	0	0	0	414		3.62077				significant	glucose-1-phosphate adenylyltransferase subunit GlgD	fia01110 Biosynthesis of secondary metabolites	GO:0005978|GO:0009058|GO:0016779|GO:0008878
glgD	glgD	NA23_RS00310	NA23_RS09800	0	0	0	407	0	0	0	0	0	0	0	0	0	407		3.62077				significant	glucose-1-phosphate adenylyltransferase subunit GlgD	fia01110 Biosynthesis of secondary metabolites	GO:0005978|GO:0009058|GO:0016779|GO:0008878
glgD	glgD	NA23_RS00310	NA23_RS03950	0	0	0	481	0	0	0	0	0	0	0	0	0	481		3.62077				significant	glucose-1-phosphate adenylyltransferase subunit GlgD	fia01110 Biosynthesis of secondary metabolites	GO:0005978|GO:0009058|GO:0016779|GO:0008878
glgD	glgD	NA23_RS00310	NA23_RS06090	0	0	0	585	0	0	0	0	0	0	0	0	0	585		3.62077				significant	glucose-1-phosphate adenylyltransferase subunit GlgD	fia01110 Biosynthesis of secondary metabolites	GO:0005978|GO:0009058|GO:0016779|GO:0008878
glgD	glgD	NA23_RS00310	NA23_RS00280	526	0	0	174	0	0	0	0	0	0	0	0	0	591		3.62077				significant	glucose-1-phosphate adenylyltransferase subunit GlgD	fia01110 Biosynthesis of secondary metabolites	GO:0005978|GO:0009058|GO:0016779|GO:0008878
glgD	glgD	NA23_RS00310	NA23_RS08730	0	47	0	451	0	0	0	0	0	0	0	0	0	454		3.62077				significant	glucose-1-phosphate adenylyltransferase subunit GlgD	fia01110 Biosynthesis of secondary metabolites	GO:0005978|GO:0009058|GO:0016779|GO:0008878
glgD	glgD	NA23_RS00310	NA23_RS00295	647	57	0	151	0	0	0	0	0	0	0	0	0	693		3.62077				significant	glucose-1-phosphate adenylyltransferase subunit GlgD	fia01110 Biosynthesis of secondary metabolites	GO:0005978|GO:0009058|GO:0016779|GO:0008878
glgD	glgD	NA23_RS00310	NA23_RS02730	0	47	0	521	0	0	0	0	0	0	0	0	0	524		3.62077				significant	glucose-1-phosphate adenylyltransferase subunit GlgD	fia01110 Biosynthesis of secondary metabolites	GO:0005978|GO:0009058|GO:0016779|GO:0008878
glgD	glgD	NA23_RS00310	NA23_RS00795	0	54	0	662	0	0	0	0	0	0	0	0	0	666		3.62077				significant	glucose-1-phosphate adenylyltransferase subunit GlgD	fia01110 Biosynthesis of secondary metabolites	GO:0005978|GO:0009058|GO:0016779|GO:0008878
frr	frr	NA23_RS00330	NA23_RS00325	717	0	0	0	0	0	0	0	0	0	0	0	0	717		0.871602				significant	ribosome recycling factor		GO:0006412|GO:0002181|GO:0002184|GO:0003674|GO:0005488|GO:0005575|GO:0005622|GO:0005623|GO:0005737|GO:0006415|GO:0006518|GO:0006807|GO:0008150|GO:0008152|GO:0009058|GO:0009059|GO:0009987|GO:0010467|GO:0016043|GO:0019538|GO:0022411|GO:0032984|GO:0034641|GO:0034645|GO:0043021|GO:0043023|GO:0043043|GO:0043170|GO:0043603|GO:0043604|GO:0043624|GO:0043933|GO:0044237|GO:0044238|GO:0044249|GO:0044260|GO:…
frr	frr	NA23_RS00330	NA23_RS00310	421	0	0	0	0	0	0	0	0	0	0	0	0	421		0.871602				significant	ribosome recycling factor		GO:0006412|GO:0002181|GO:0002184|GO:0003674|GO:0005488|GO:0005575|GO:0005622|GO:0005623|GO:0005737|GO:0006415|GO:0006518|GO:0006807|GO:0008150|GO:0008152|GO:0009058|GO:0009059|GO:0009987|GO:0010467|GO:0016043|GO:0019538|GO:0022411|GO:0032984|GO:0034641|GO:0034645|GO:0043021|GO:0043023|GO:0043043|GO:0043170|GO:0043603|GO:0043604|GO:0043624|GO:0043933|GO:0044237|GO:0044238|GO:0044249|GO:0044260|GO:…
frr	frr	NA23_RS00330	NA23_RS00345	553	0	0	0	0	0	0	0	0	0	0	0	0	553		0.871602				significant	ribosome recycling factor		GO:0006412|GO:0002181|GO:0002184|GO:0003674|GO:0005488|GO:0005575|GO:0005622|GO:0005623|GO:0005737|GO:0006415|GO:0006518|GO:0006807|GO:0008150|GO:0008152|GO:0009058|GO:0009059|GO:0009987|GO:0010467|GO:0016043|GO:0019538|GO:0022411|GO:0032984|GO:0034641|GO:0034645|GO:0043021|GO:0043023|GO:0043043|GO:0043170|GO:0043603|GO:0043604|GO:0043624|GO:0043933|GO:0044237|GO:0044238|GO:0044249|GO:0044260|GO:…
frr	frr	NA23_RS00330	NA23_RS00335	845	0	0	0	0	0	0	0	0	0	0	0	0	845		0.871602				significant	ribosome recycling factor		GO:0006412|GO:0002181|GO:0002184|GO:0003674|GO:0005488|GO:0005575|GO:0005622|GO:0005623|GO:0005737|GO:0006415|GO:0006518|GO:0006807|GO:0008150|GO:0008152|GO:0009058|GO:0009059|GO:0009987|GO:0010467|GO:0016043|GO:0019538|GO:0022411|GO:0032984|GO:0034641|GO:0034645|GO:0043021|GO:0043023|GO:0043043|GO:0043170|GO:0043603|GO:0043604|GO:0043624|GO:0043933|GO:0044237|GO:0044238|GO:0044249|GO:0044260|GO:…
frr	frr	NA23_RS00330	NA23_RS00320	717	0	0	0	0	0	0	0	0	0	0	0	0	717		0.871602				significant	ribosome recycling factor		GO:0006412|GO:0002181|GO:0002184|GO:0003674|GO:0005488|GO:0005575|GO:0005622|GO:0005623|GO:0005737|GO:0006415|GO:0006518|GO:0006807|GO:0008150|GO:0008152|GO:0009058|GO:0009059|GO:0009987|GO:0010467|GO:0016043|GO:0019538|GO:0022411|GO:0032984|GO:0034641|GO:0034645|GO:0043021|GO:0043023|GO:0043043|GO:0043170|GO:0043603|GO:0043604|GO:0043624|GO:0043933|GO:0044237|GO:0044238|GO:0044249|GO:0044260|GO:…
frr	frr	NA23_RS00330	NA23_RS00350	464	0	0	0	0	0	0	0	0	0	0	0	0	464		0.871602				significant	ribosome recycling factor		GO:0006412|GO:0002181|GO:0002184|GO:0003674|GO:0005488|GO:0005575|GO:0005622|GO:0005623|GO:0005737|GO:0006415|GO:0006518|GO:0006807|GO:0008150|GO:0008152|GO:0009058|GO:0009059|GO:0009987|GO:0010467|GO:0016043|GO:0019538|GO:0022411|GO:0032984|GO:0034641|GO:0034645|GO:0043021|GO:0043023|GO:0043043|GO:0043170|GO:0043603|GO:0043604|GO:0043624|GO:0043933|GO:0044237|GO:0044238|GO:0044249|GO:0044260|GO:…
frr	frr	NA23_RS00330	NA23_RS00340	606	0	0	0	0	0	0	0	0	0	0	0	0	606		0.871602				significant	ribosome recycling factor		GO:0006412|GO:0002181|GO:0002184|GO:0003674|GO:0005488|GO:0005575|GO:0005622|GO:0005623|GO:0005737|GO:0006415|GO:0006518|GO:0006807|GO:0008150|GO:0008152|GO:0009058|GO:0009059|GO:0009987|GO:0010467|GO:0016043|GO:0019538|GO:0022411|GO:0032984|GO:0034641|GO:0034645|GO:0043021|GO:0043023|GO:0043043|GO:0043170|GO:0043603|GO:0043604|GO:0043624|GO:0043933|GO:0044237|GO:0044238|GO:0044249|GO:0044260|GO:…
frr	frr	NA23_RS00330	NA23_RS00315	444	0	0	0	0	0	0	0	0	0	0	0	0	444		0.871602				significant	ribosome recycling factor		GO:0006412|GO:0002181|GO:0002184|GO:0003674|GO:0005488|GO:0005575|GO:0005622|GO:0005623|GO:0005737|GO:0006415|GO:0006518|GO:0006807|GO:0008150|GO:0008152|GO:0009058|GO:0009059|GO:0009987|GO:0010467|GO:0016043|GO:0019538|GO:0022411|GO:0032984|GO:0034641|GO:0034645|GO:0043021|GO:0043023|GO:0043043|GO:0043170|GO:0043603|GO:0043604|GO:0043624|GO:0043933|GO:0044237|GO:0044238|GO:0044249|GO:0044260|GO:…
alaS	alaS	NA23_RS00345	NA23_RS00085	0	308	0	0	0	0	74	0	223	0	0	0	96	489	0.84	-6.60832				significant	alanine--tRNA ligase	fia00970 Aminoacyl-tRNA biosynthesis	GO:0004813|GO:0003676|GO:0004812|GO:0005524|GO:0043039|GO:0000166|GO:0006419|GO:0005737|GO:0003674|GO:0003824|GO:0005488|GO:0005575|GO:0005622|GO:0005623|GO:0005829|GO:0006082|GO:0006139|GO:0006396|GO:0006399|GO:0006400|GO:0006412|GO:0006418|GO:0006518|GO:0006520|GO:0006725|GO:0006807|GO:0008033|GO:0008150|GO:0008152|GO:0009058|GO:0009059|GO:0009451|GO:0009987|GO:0010467|GO:0016070|GO:0016597|GO:…
alaS	alaS	NA23_RS00345	NA23_RS06670	0	305	0	0	0	0	0	0	0	0	0	0	569	687	0.84	-6.60832				significant	alanine--tRNA ligase	fia00970 Aminoacyl-tRNA biosynthesis	GO:0004813|GO:0003676|GO:0004812|GO:0005524|GO:0043039|GO:0000166|GO:0006419|GO:0005737|GO:0003674|GO:0003824|GO:0005488|GO:0005575|GO:0005622|GO:0005623|GO:0005829|GO:0006082|GO:0006139|GO:0006396|GO:0006399|GO:0006400|GO:0006412|GO:0006418|GO:0006518|GO:0006520|GO:0006725|GO:0006807|GO:0008033|GO:0008150|GO:0008152|GO:0009058|GO:0009059|GO:0009451|GO:0009987|GO:0010467|GO:0016070|GO:0016597|GO:…
alaS	alaS	NA23_RS00345	NA23_RS06965	0	53	0	324	0	0	111	0	0	0	0	0	179	470	0.84	-6.60832				significant	alanine--tRNA ligase	fia00970 Aminoacyl-tRNA biosynthesis	GO:0004813|GO:0003676|GO:0004812|GO:0005524|GO:0043039|GO:0000166|GO:0006419|GO:0005737|GO:0003674|GO:0003824|GO:0005488|GO:0005575|GO:0005622|GO:0005623|GO:0005829|GO:0006082|GO:0006139|GO:0006396|GO:0006399|GO:0006400|GO:0006412|GO:0006418|GO:0006518|GO:0006520|GO:0006725|GO:0006807|GO:0008033|GO:0008150|GO:0008152|GO:0009058|GO:0009059|GO:0009451|GO:0009987|GO:0010467|GO:0016070|GO:0016597|GO:…
alaS	alaS	NA23_RS00345	NA23_RS00325	477	118	0	0	0	0	0	0	0	0	0	0	0	519	0.84	-6.60832				significant	alanine--tRNA ligase	fia00970 Aminoacyl-tRNA biosynthesis	GO:0004813|GO:0003676|GO:0004812|GO:0005524|GO:0043039|GO:0000166|GO:0006419|GO:0005737|GO:0003674|GO:0003824|GO:0005488|GO:0005575|GO:0005622|GO:0005623|GO:0005829|GO:0006082|GO:0006139|GO:0006396|GO:0006399|GO:0006400|GO:0006412|GO:0006418|GO:0006518|GO:0006520|GO:0006725|GO:0006807|GO:0008033|GO:0008150|GO:0008152|GO:0009058|GO:0009059|GO:0009451|GO:0009987|GO:0010467|GO:0016070|GO:0016597|GO:…
alaS	alaS	NA23_RS00345	NA23_RS04770	0	181	0	174	0	0	92	0	353	0	0	0	569	797	0.84	-6.60832				significant	alanine--tRNA ligase	fia00970 Aminoacyl-tRNA biosynthesis	GO:0004813|GO:0003676|GO:0004812|GO:0005524|GO:0043039|GO:0000166|GO:0006419|GO:0005737|GO:0003674|GO:0003824|GO:0005488|GO:0005575|GO:0005622|GO:0005623|GO:0005829|GO:0006082|GO:0006139|GO:0006396|GO:0006399|GO:0006400|GO:0006412|GO:0006418|GO:0006518|GO:0006520|GO:0006725|GO:0006807|GO:0008033|GO:0008150|GO:0008152|GO:0009058|GO:0009059|GO:0009451|GO:0009987|GO:0010467|GO:0016070|GO:0016597|GO:…
alaS	alaS	NA23_RS00345	NA23_RS09260	0	91	0	0	0	0	80	0	0	0	0	0	569	608	0.84	-6.60832				significant	alanine--tRNA ligase	fia00970 Aminoacyl-tRNA biosynthesis	GO:0004813|GO:0003676|GO:0004812|GO:0005524|GO:0043039|GO:0000166|GO:0006419|GO:0005737|GO:0003674|GO:0003824|GO:0005488|GO:0005575|GO:0005622|GO:0005623|GO:0005829|GO:0006082|GO:0006139|GO:0006396|GO:0006399|GO:0006400|GO:0006412|GO:0006418|GO:0006518|GO:0006520|GO:0006725|GO:0006807|GO:0008033|GO:0008150|GO:0008152|GO:0009058|GO:0009059|GO:0009451|GO:0009987|GO:0010467|GO:0016070|GO:0016597|GO:…
alaS	alaS	NA23_RS00345	NA23_RS00315	317	93	0	0	0	0	126	0	218	0	0	0	46	522	0.84	-6.60832				significant	alanine--tRNA ligase	fia00970 Aminoacyl-tRNA biosynthesis	GO:0004813|GO:0003676|GO:0004812|GO:0005524|GO:0043039|GO:0000166|GO:0006419|GO:0005737|GO:0003674|GO:0003824|GO:0005488|GO:0005575|GO:0005622|GO:0005623|GO:0005829|GO:0006082|GO:0006139|GO:0006396|GO:0006399|GO:0006400|GO:0006412|GO:0006418|GO:0006518|GO:0006520|GO:0006725|GO:0006807|GO:0008033|GO:0008150|GO:0008152|GO:0009058|GO:0009059|GO:0009451|GO:0009987|GO:0010467|GO:0016070|GO:0016597|GO:…
alaS	alaS	NA23_RS00345	NA23_RS02580	0	341	0	0	0	0	202	0	349	0	0	0	595	842	0.84	-6.60832				significant	alanine--tRNA ligase	fia00970 Aminoacyl-tRNA biosynthesis	GO:0004813|GO:0003676|GO:0004812|GO:0005524|GO:0043039|GO:0000166|GO:0006419|GO:0005737|GO:0003674|GO:0003824|GO:0005488|GO:0005575|GO:0005622|GO:0005623|GO:0005829|GO:0006082|GO:0006139|GO:0006396|GO:0006399|GO:0006400|GO:0006412|GO:0006418|GO:0006518|GO:0006520|GO:0006725|GO:0006807|GO:0008033|GO:0008150|GO:0008152|GO:0009058|GO:0009059|GO:0009451|GO:0009987|GO:0010467|GO:0016070|GO:0016597|GO:…
alaS	alaS	NA23_RS00345	NA23_RS03540	0	86	0	164	0	0	124	0	358	0	0	0	569	781	0.84	-6.60832				significant	alanine--tRNA ligase	fia00970 Aminoacyl-tRNA biosynthesis	GO:0004813|GO:0003676|GO:0004812|GO:0005524|GO:0043039|GO:0000166|GO:0006419|GO:0005737|GO:0003674|GO:0003824|GO:0005488|GO:0005575|GO:0005622|GO:0005623|GO:0005829|GO:0006082|GO:0006139|GO:0006396|GO:0006399|GO:0006400|GO:0006412|GO:0006418|GO:0006518|GO:0006520|GO:0006725|GO:0006807|GO:0008033|GO:0008150|GO:0008152|GO:0009058|GO:0009059|GO:0009451|GO:0009987|GO:0010467|GO:0016070|GO:0016597|GO:…
alaS	alaS	NA23_RS00345	NA23_RS01025	0	120	0	234	0	0	89	0	353	0	0	0	569	797	0.84	-6.60832				significant	alanine--tRNA ligase	fia00970 Aminoacyl-tRNA biosynthesis	GO:0004813|GO:0003676|GO:0004812|GO:0005524|GO:0043039|GO:0000166|GO:0006419|GO:0005737|GO:0003674|GO:0003824|GO:0005488|GO:0005575|GO:0005622|GO:0005623|GO:0005829|GO:0006082|GO:0006139|GO:0006396|GO:0006399|GO:0006400|GO:0006412|GO:0006418|GO:0006518|GO:0006520|GO:0006725|GO:0006807|GO:0008033|GO:0008150|GO:0008152|GO:0009058|GO:0009059|GO:0009451|GO:0009987|GO:0010467|GO:0016070|GO:0016597|GO:…
alaS	alaS	NA23_RS00345	NA23_RS05810	0	65	0	0	0	0	0	0	0	0	0	0	397	412	0.84	-6.60832				significant	alanine--tRNA ligase	fia00970 Aminoacyl-tRNA biosynthesis	GO:0004813|GO:0003676|GO:0004812|GO:0005524|GO:0043039|GO:0000166|GO:0006419|GO:0005737|GO:0003674|GO:0003824|GO:0005488|GO:0005575|GO:0005622|GO:0005623|GO:0005829|GO:0006082|GO:0006139|GO:0006396|GO:0006399|GO:0006400|GO:0006412|GO:0006418|GO:0006518|GO:0006520|GO:0006725|GO:0006807|GO:0008033|GO:0008150|GO:0008152|GO:0009058|GO:0009059|GO:0009451|GO:0009987|GO:0010467|GO:0016070|GO:0016597|GO:…
alaS	alaS	NA23_RS00345	NA23_RS03480	0	335	0	220	0	0	81	0	0	0	0	0	0	481	0.84	-6.60832				significant	alanine--tRNA ligase	fia00970 Aminoacyl-tRNA biosynthesis	GO:0004813|GO:0003676|GO:0004812|GO:0005524|GO:0043039|GO:0000166|GO:0006419|GO:0005737|GO:0003674|GO:0003824|GO:0005488|GO:0005575|GO:0005622|GO:0005623|GO:0005829|GO:0006082|GO:0006139|GO:0006396|GO:0006399|GO:0006400|GO:0006412|GO:0006418|GO:0006518|GO:0006520|GO:0006725|GO:0006807|GO:0008033|GO:0008150|GO:0008152|GO:0009058|GO:0009059|GO:0009451|GO:0009987|GO:0010467|GO:0016070|GO:0016597|GO:…
alaS	alaS	NA23_RS00345	NA23_RS06475	0	46	0	157	0	0	301	0	124	0	0	0	569	749	0.84	-6.60832				significant	alanine--tRNA ligase	fia00970 Aminoacyl-tRNA biosynthesis	GO:0004813|GO:0003676|GO:0004812|GO:0005524|GO:0043039|GO:0000166|GO:0006419|GO:0005737|GO:0003674|GO:0003824|GO:0005488|GO:0005575|GO:0005622|GO:0005623|GO:0005829|GO:0006082|GO:0006139|GO:0006396|GO:0006399|GO:0006400|GO:0006412|GO:0006418|GO:0006518|GO:0006520|GO:0006725|GO:0006807|GO:0008033|GO:0008150|GO:0008152|GO:0009058|GO:0009059|GO:0009451|GO:0009987|GO:0010467|GO:0016070|GO:0016597|GO:…
alaS	alaS	NA23_RS00345	NA23_RS00320	477	118	0	0	0	0	0	0	0	0	0	0	0	519	0.84	-6.60832				significant	alanine--tRNA ligase	fia00970 Aminoacyl-tRNA biosynthesis	GO:0004813|GO:0003676|GO:0004812|GO:0005524|GO:0043039|GO:0000166|GO:0006419|GO:0005737|GO:0003674|GO:0003824|GO:0005488|GO:0005575|GO:0005622|GO:0005623|GO:0005829|GO:0006082|GO:0006139|GO:0006396|GO:0006399|GO:0006400|GO:0006412|GO:0006418|GO:0006518|GO:0006520|GO:0006725|GO:0006807|GO:0008033|GO:0008150|GO:0008152|GO:0009058|GO:0009059|GO:0009451|GO:0009987|GO:0010467|GO:0016070|GO:0016597|GO:…
alaS	alaS	NA23_RS00345	NA23_RS03840	0	122	0	155	0	0	96	0	126	0	0	0	149	410	0.84	-6.60832				significant	alanine--tRNA ligase	fia00970 Aminoacyl-tRNA biosynthesis	GO:0004813|GO:0003676|GO:0004812|GO:0005524|GO:0043039|GO:0000166|GO:0006419|GO:0005737|GO:0003674|GO:0003824|GO:0005488|GO:0005575|GO:0005622|GO:0005623|GO:0005829|GO:0006082|GO:0006139|GO:0006396|GO:0006399|GO:0006400|GO:0006412|GO:0006418|GO:0006518|GO:0006520|GO:0006725|GO:0006807|GO:0008033|GO:0008150|GO:0008152|GO:0009058|GO:0009059|GO:0009451|GO:0009987|GO:0010467|GO:0016070|GO:0016597|GO:…
alaS	alaS	NA23_RS00345	NA23_RS08730	0	113	0	427	0	0	0	0	0	0	0	0	0	470	0.84	-6.60832				significant	alanine--tRNA ligase	fia00970 Aminoacyl-tRNA biosynthesis	GO:0004813|GO:0003676|GO:0004812|GO:0005524|GO:0043039|GO:0000166|GO:0006419|GO:0005737|GO:0003674|GO:0003824|GO:0005488|GO:0005575|GO:0005622|GO:0005623|GO:0005829|GO:0006082|GO:0006139|GO:0006396|GO:0006399|GO:0006400|GO:0006412|GO:0006418|GO:0006518|GO:0006520|GO:0006725|GO:0006807|GO:0008033|GO:0008150|GO:0008152|GO:0009058|GO:0009059|GO:0009451|GO:0009987|GO:0010467|GO:0016070|GO:0016597|GO:…
alaS	alaS	NA23_RS00345	NA23_RS05770	0	92	0	154	0	0	108	0	334	0	0	0	569	767	0.84	-6.60832				significant	alanine--tRNA ligase	fia00970 Aminoacyl-tRNA biosynthesis	GO:0004813|GO:0003676|GO:0004812|GO:0005524|GO:0043039|GO:0000166|GO:0006419|GO:0005737|GO:0003674|GO:0003824|GO:0005488|GO:0005575|GO:0005622|GO:0005623|GO:0005829|GO:0006082|GO:0006139|GO:0006396|GO:0006399|GO:0006400|GO:0006412|GO:0006418|GO:0006518|GO:0006520|GO:0006725|GO:0006807|GO:0008033|GO:0008150|GO:0008152|GO:0009058|GO:0009059|GO:0009451|GO:0009987|GO:0010467|GO:0016070|GO:0016597|GO:…
alaS	alaS	NA23_RS00345	NA23_RS10150	0	120	0	171	0	0	138	0	122	0	0	0	107	417	0.84	-6.60832				significant	alanine--tRNA ligase	fia00970 Aminoacyl-tRNA biosynthesis	GO:0004813|GO:0003676|GO:0004812|GO:0005524|GO:0043039|GO:0000166|GO:0006419|GO:0005737|GO:0003674|GO:0003824|GO:0005488|GO:0005575|GO:0005622|GO:0005623|GO:0005829|GO:0006082|GO:0006139|GO:0006396|GO:0006399|GO:0006400|GO:0006412|GO:0006418|GO:0006518|GO:0006520|GO:0006725|GO:0006807|GO:0008033|GO:0008150|GO:0008152|GO:0009058|GO:0009059|GO:0009451|GO:0009987|GO:0010467|GO:0016070|GO:0016597|GO:…
alaS	alaS	NA23_RS00345	NA23_RS00355	487	0	0	0	0	0	0	0	0	0	0	0	0	487	0.84	-6.60832				significant	alanine--tRNA ligase	fia00970 Aminoacyl-tRNA biosynthesis	GO:0004813|GO:0003676|GO:0004812|GO:0005524|GO:0043039|GO:0000166|GO:0006419|GO:0005737|GO:0003674|GO:0003824|GO:0005488|GO:0005575|GO:0005622|GO:0005623|GO:0005829|GO:0006082|GO:0006139|GO:0006396|GO:0006399|GO:0006400|GO:0006412|GO:0006418|GO:0006518|GO:0006520|GO:0006725|GO:0006807|GO:0008033|GO:0008150|GO:0008152|GO:0009058|GO:0009059|GO:0009451|GO:0009987|GO:0010467|GO:0016070|GO:0016597|GO:…
alaS	alaS	NA23_RS00345	NA23_RS05815	0	63	0	0	0	0	80	0	122	0	0	0	569	630	0.84	-6.60832				significant	alanine--tRNA ligase	fia00970 Aminoacyl-tRNA biosynthesis	GO:0004813|GO:0003676|GO:0004812|GO:0005524|GO:0043039|GO:0000166|GO:0006419|GO:0005737|GO:0003674|GO:0003824|GO:0005488|GO:0005575|GO:0005622|GO:0005623|GO:0005829|GO:0006082|GO:0006139|GO:0006396|GO:0006399|GO:0006400|GO:0006412|GO:0006418|GO:0006518|GO:0006520|GO:0006725|GO:0006807|GO:0008033|GO:0008150|GO:0008152|GO:0009058|GO:0009059|GO:0009451|GO:0009987|GO:0010467|GO:0016070|GO:0016597|GO:…
alaS	alaS	NA23_RS00345	NA23_RS06445	0	42	0	0	0	0	84	0	352	0	0	0	183	473	0.84	-6.60832				significant	alanine--tRNA ligase	fia00970 Aminoacyl-tRNA biosynthesis	GO:0004813|GO:0003676|GO:0004812|GO:0005524|GO:0043039|GO:0000166|GO:0006419|GO:0005737|GO:0003674|GO:0003824|GO:0005488|GO:0005575|GO:0005622|GO:0005623|GO:0005829|GO:0006082|GO:0006139|GO:0006396|GO:0006399|GO:0006400|GO:0006412|GO:0006418|GO:0006518|GO:0006520|GO:0006725|GO:0006807|GO:0008033|GO:0008150|GO:0008152|GO:0009058|GO:0009059|GO:0009451|GO:0009987|GO:0010467|GO:0016070|GO:0016597|GO:…
alaS	alaS	NA23_RS00345	NA23_RS04365	0	329	0	0	0	0	126	0	218	0	0	0	146	555	0.84	-6.60832				significant	alanine--tRNA ligase	fia00970 Aminoacyl-tRNA biosynthesis	GO:0004813|GO:0003676|GO:0004812|GO:0005524|GO:0043039|GO:0000166|GO:0006419|GO:0005737|GO:0003674|GO:0003824|GO:0005488|GO:0005575|GO:0005622|GO:0005623|GO:0005829|GO:0006082|GO:0006139|GO:0006396|GO:0006399|GO:0006400|GO:0006412|GO:0006418|GO:0006518|GO:0006520|GO:0006725|GO:0006807|GO:0008033|GO:0008150|GO:0008152|GO:0009058|GO:0009059|GO:0009451|GO:0009987|GO:0010467|GO:0016070|GO:0016597|GO:…
alaS	alaS	NA23_RS00345	NA23_RS10440	0	120	332	0	0	0	80	0	122	0	0	0	0	462	0.84	-6.60832				significant	alanine--tRNA ligase	fia00970 Aminoacyl-tRNA biosynthesis	GO:0004813|GO:0003676|GO:0004812|GO:0005524|GO:0043039|GO:0000166|GO:0006419|GO:0005737|GO:0003674|GO:0003824|GO:0005488|GO:0005575|GO:0005622|GO:0005623|GO:0005829|GO:0006082|GO:0006139|GO:0006396|GO:0006399|GO:0006400|GO:0006412|GO:0006418|GO:0006518|GO:0006520|GO:0006725|GO:0006807|GO:0008033|GO:0008150|GO:0008152|GO:0009058|GO:0009059|GO:0009451|GO:0009987|GO:0010467|GO:0016070|GO:0016597|GO:…
alaS	alaS	NA23_RS00345	NA23_RS00180	0	115	0	0	0	0	143	0	291	0	0	0	152	482	0.84	-6.60832				significant	alanine--tRNA ligase	fia00970 Aminoacyl-tRNA biosynthesis	GO:0004813|GO:0003676|GO:0004812|GO:0005524|GO:0043039|GO:0000166|GO:0006419|GO:0005737|GO:0003674|GO:0003824|GO:0005488|GO:0005575|GO:0005622|GO:0005623|GO:0005829|GO:0006082|GO:0006139|GO:0006396|GO:0006399|GO:0006400|GO:0006412|GO:0006418|GO:0006518|GO:0006520|GO:0006725|GO:0006807|GO:0008033|GO:0008150|GO:0008152|GO:0009058|GO:0009059|GO:0009451|GO:0009987|GO:0010467|GO:0016070|GO:0016597|GO:…
alaS	alaS	NA23_RS00345	NA23_RS00350	694	0	0	0	0	0	0	0	0	0	0	0	0	694	0.84	-6.60832				significant	alanine--tRNA ligase	fia00970 Aminoacyl-tRNA biosynthesis	GO:0004813|GO:0003676|GO:0004812|GO:0005524|GO:0043039|GO:0000166|GO:0006419|GO:0005737|GO:0003674|GO:0003824|GO:0005488|GO:0005575|GO:0005622|GO:0005623|GO:0005829|GO:0006082|GO:0006139|GO:0006396|GO:0006399|GO:0006400|GO:0006412|GO:0006418|GO:0006518|GO:0006520|GO:0006725|GO:0006807|GO:0008033|GO:0008150|GO:0008152|GO:0009058|GO:0009059|GO:0009451|GO:0009987|GO:0010467|GO:0016070|GO:0016597|GO:…
alaS	alaS	NA23_RS00345	NA23_RS07425	0	187	0	0	0	0	93	0	0	0	0	0	352	480	0.84	-6.60832				significant	alanine--tRNA ligase	fia00970 Aminoacyl-tRNA biosynthesis	GO:0004813|GO:0003676|GO:0004812|GO:0005524|GO:0043039|GO:0000166|GO:0006419|GO:0005737|GO:0003674|GO:0003824|GO:0005488|GO:0005575|GO:0005622|GO:0005623|GO:0005829|GO:0006082|GO:0006139|GO:0006396|GO:0006399|GO:0006400|GO:0006412|GO:0006418|GO:0006518|GO:0006520|GO:0006725|GO:0006807|GO:0008033|GO:0008150|GO:0008152|GO:0009058|GO:0009059|GO:0009451|GO:0009987|GO:0010467|GO:0016070|GO:0016597|GO:…
alaS	alaS	NA23_RS00345	NA23_RS00300	278	58	0	219	0	0	0	0	0	0	0	0	0	422	0.84	-6.60832				significant	alanine--tRNA ligase	fia00970 Aminoacyl-tRNA biosynthesis	GO:0004813|GO:0003676|GO:0004812|GO:0005524|GO:0043039|GO:0000166|GO:0006419|GO:0005737|GO:0003674|GO:0003824|GO:0005488|GO:0005575|GO:0005622|GO:0005623|GO:0005829|GO:0006082|GO:0006139|GO:0006396|GO:0006399|GO:0006400|GO:0006412|GO:0006418|GO:0006518|GO:0006520|GO:0006725|GO:0006807|GO:0008033|GO:0008150|GO:0008152|GO:0009058|GO:0009059|GO:0009451|GO:0009987|GO:0010467|GO:0016070|GO:0016597|GO:…
alaS	alaS	NA23_RS00345	NA23_RS01840	0	340	0	0	0	0	150	0	291	0	0	0	591	815	0.84	-6.60832				significant	alanine--tRNA ligase	fia00970 Aminoacyl-tRNA biosynthesis	GO:0004813|GO:0003676|GO:0004812|GO:0005524|GO:0043039|GO:0000166|GO:0006419|GO:0005737|GO:0003674|GO:0003824|GO:0005488|GO:0005575|GO:0005622|GO:0005623|GO:0005829|GO:0006082|GO:0006139|GO:0006396|GO:0006399|GO:0006400|GO:0006412|GO:0006418|GO:0006518|GO:0006520|GO:0006725|GO:0006807|GO:0008033|GO:0008150|GO:0008152|GO:0009058|GO:0009059|GO:0009451|GO:0009987|GO:0010467|GO:0016070|GO:0016597|GO:…
alaS	alaS	NA23_RS00345	NA23_RS04510	0	122	0	244	0	0	83	0	122	0	0	0	400	620	0.84	-6.60832				significant	alanine--tRNA ligase	fia00970 Aminoacyl-tRNA biosynthesis	GO:0004813|GO:0003676|GO:0004812|GO:0005524|GO:0043039|GO:0000166|GO:0006419|GO:0005737|GO:0003674|GO:0003824|GO:0005488|GO:0005575|GO:0005622|GO:0005623|GO:0005829|GO:0006082|GO:0006139|GO:0006396|GO:0006399|GO:0006400|GO:0006412|GO:0006418|GO:0006518|GO:0006520|GO:0006725|GO:0006807|GO:0008033|GO:0008150|GO:0008152|GO:0009058|GO:0009059|GO:0009451|GO:0009987|GO:0010467|GO:0016070|GO:0016597|GO:…
alaS	alaS	NA23_RS00345	NA23_RS01420	0	119	0	0	0	0	0	0	122	0	0	0	569	637	0.84	-6.60832				significant	alanine--tRNA ligase	fia00970 Aminoacyl-tRNA biosynthesis	GO:0004813|GO:0003676|GO:0004812|GO:0005524|GO:0043039|GO:0000166|GO:0006419|GO:0005737|GO:0003674|GO:0003824|GO:0005488|GO:0005575|GO:0005622|GO:0005623|GO:0005829|GO:0006082|GO:0006139|GO:0006396|GO:0006399|GO:0006400|GO:0006412|GO:0006418|GO:0006518|GO:0006520|GO:0006725|GO:0006807|GO:0008033|GO:0008150|GO:0008152|GO:0009058|GO:0009059|GO:0009451|GO:0009987|GO:0010467|GO:0016070|GO:0016597|GO:…
alaS	alaS	NA23_RS00345	NA23_RS07665	0	341	0	0	0	0	74	0	247	0	0	0	0	500	0.84	-6.60832				significant	alanine--tRNA ligase	fia00970 Aminoacyl-tRNA biosynthesis	GO:0004813|GO:0003676|GO:0004812|GO:0005524|GO:0043039|GO:0000166|GO:0006419|GO:0005737|GO:0003674|GO:0003824|GO:0005488|GO:0005575|GO:0005622|GO:0005623|GO:0005829|GO:0006082|GO:0006139|GO:0006396|GO:0006399|GO:0006400|GO:0006412|GO:0006418|GO:0006518|GO:0006520|GO:0006725|GO:0006807|GO:0008033|GO:0008150|GO:0008152|GO:0009058|GO:0009059|GO:0009451|GO:0009987|GO:0010467|GO:0016070|GO:0016597|GO:…
alaS	alaS	NA23_RS00345	NA23_RS00100	0	48	0	0	0	0	0	0	122	0	0	0	569	608	0.84	-6.60832				significant	alanine--tRNA ligase	fia00970 Aminoacyl-tRNA biosynthesis	GO:0004813|GO:0003676|GO:0004812|GO:0005524|GO:0043039|GO:0000166|GO:0006419|GO:0005737|GO:0003674|GO:0003824|GO:0005488|GO:0005575|GO:0005622|GO:0005623|GO:0005829|GO:0006082|GO:0006139|GO:0006396|GO:0006399|GO:0006400|GO:0006412|GO:0006418|GO:0006518|GO:0006520|GO:0006725|GO:0006807|GO:0008033|GO:0008150|GO:0008152|GO:0009058|GO:0009059|GO:0009451|GO:0009987|GO:0010467|GO:0016070|GO:0016597|GO:…
alaS	alaS	NA23_RS00345	NA23_RS05025	0	0	0	199	0	0	81	0	348	0	0	0	419	683	0.84	-6.60832				significant	alanine--tRNA ligase	fia00970 Aminoacyl-tRNA biosynthesis	GO:0004813|GO:0003676|GO:0004812|GO:0005524|GO:0043039|GO:0000166|GO:0006419|GO:0005737|GO:0003674|GO:0003824|GO:0005488|GO:0005575|GO:0005622|GO:0005623|GO:0005829|GO:0006082|GO:0006139|GO:0006396|GO:0006399|GO:0006400|GO:0006412|GO:0006418|GO:0006518|GO:0006520|GO:0006725|GO:0006807|GO:0008033|GO:0008150|GO:0008152|GO:0009058|GO:0009059|GO:0009451|GO:0009987|GO:0010467|GO:0016070|GO:0016597|GO:…
alaS	alaS	NA23_RS00345	NA23_RS00340	765	91	0	0	0	0	0	0	0	0	0	0	0	778	0.84	-6.60832				significant	alanine--tRNA ligase	fia00970 Aminoacyl-tRNA biosynthesis	GO:0004813|GO:0003676|GO:0004812|GO:0005524|GO:0043039|GO:0000166|GO:0006419|GO:0005737|GO:0003674|GO:0003824|GO:0005488|GO:0005575|GO:0005622|GO:0005623|GO:0005829|GO:0006082|GO:0006139|GO:0006396|GO:0006399|GO:0006400|GO:0006412|GO:0006418|GO:0006518|GO:0006520|GO:0006725|GO:0006807|GO:0008033|GO:0008150|GO:0008152|GO:0009058|GO:0009059|GO:0009451|GO:0009987|GO:0010467|GO:0016070|GO:0016597|GO:…
alaS	alaS	NA23_RS00345	NA23_RS01175	0	306	0	0	0	0	0	0	0	0	0	0	592	704	0.84	-6.60832				significant	alanine--tRNA ligase	fia00970 Aminoacyl-tRNA biosynthesis	GO:0004813|GO:0003676|GO:0004812|GO:0005524|GO:0043039|GO:0000166|GO:0006419|GO:0005737|GO:0003674|GO:0003824|GO:0005488|GO:0005575|GO:0005622|GO:0005623|GO:0005829|GO:0006082|GO:0006139|GO:0006396|GO:0006399|GO:0006400|GO:0006412|GO:0006418|GO:0006518|GO:0006520|GO:0006725|GO:0006807|GO:0008033|GO:0008150|GO:0008152|GO:0009058|GO:0009059|GO:0009451|GO:0009987|GO:0010467|GO:0016070|GO:0016597|GO:…
alaS	alaS	NA23_RS00345	NA23_RS01165	0	118	0	0	0	0	90	0	0	0	0	0	593	644	0.84	-6.60832				significant	alanine--tRNA ligase	fia00970 Aminoacyl-tRNA biosynthesis	GO:0004813|GO:0003676|GO:0004812|GO:0005524|GO:0043039|GO:0000166|GO:0006419|GO:0005737|GO:0003674|GO:0003824|GO:0005488|GO:0005575|GO:0005622|GO:0005623|GO:0005829|GO:0006082|GO:0006139|GO:0006396|GO:0006399|GO:0006400|GO:0006412|GO:0006418|GO:0006518|GO:0006520|GO:0006725|GO:0006807|GO:0008033|GO:0008150|GO:0008152|GO:0009058|GO:0009059|GO:0009451|GO:0009987|GO:0010467|GO:0016070|GO:0016597|GO:…
alaS	alaS	NA23_RS00345	NA23_RS06040	0	113	0	255	0	0	80	0	122	0	0	0	216	505	0.84	-6.60832				significant	alanine--tRNA ligase	fia00970 Aminoacyl-tRNA biosynthesis	GO:0004813|GO:0003676|GO:0004812|GO:0005524|GO:0043039|GO:0000166|GO:0006419|GO:0005737|GO:0003674|GO:0003824|GO:0005488|GO:0005575|GO:0005622|GO:0005623|GO:0005829|GO:0006082|GO:0006139|GO:0006396|GO:0006399|GO:0006400|GO:0006412|GO:0006418|GO:0006518|GO:0006520|GO:0006725|GO:0006807|GO:0008033|GO:0008150|GO:0008152|GO:0009058|GO:0009059|GO:0009451|GO:0009987|GO:0010467|GO:0016070|GO:0016597|GO:…
alaS	alaS	NA23_RS00345	NA23_RS01730	0	187	0	169	0	0	84	0	122	0	0	0	569	723	0.84	-6.60832				significant	alanine--tRNA ligase	fia00970 Aminoacyl-tRNA biosynthesis	GO:0004813|GO:0003676|GO:0004812|GO:0005524|GO:0043039|GO:0000166|GO:0006419|GO:0005737|GO:0003674|GO:0003824|GO:0005488|GO:0005575|GO:0005622|GO:0005623|GO:0005829|GO:0006082|GO:0006139|GO:0006396|GO:0006399|GO:0006400|GO:0006412|GO:0006418|GO:0006518|GO:0006520|GO:0006725|GO:0006807|GO:0008033|GO:0008150|GO:0008152|GO:0009058|GO:0009059|GO:0009451|GO:0009987|GO:0010467|GO:0016070|GO:0016597|GO:…
alaS	alaS	NA23_RS00345	NA23_RS05030	0	0	0	360	0	0	80	0	352	0	0	0	408	743	0.84	-6.60832				significant	alanine--tRNA ligase	fia00970 Aminoacyl-tRNA biosynthesis	GO:0004813|GO:0003676|GO:0004812|GO:0005524|GO:0043039|GO:0000166|GO:0006419|GO:0005737|GO:0003674|GO:0003824|GO:0005488|GO:0005575|GO:0005622|GO:0005623|GO:0005829|GO:0006082|GO:0006139|GO:0006396|GO:0006399|GO:0006400|GO:0006412|GO:0006418|GO:0006518|GO:0006520|GO:0006725|GO:0006807|GO:0008033|GO:0008150|GO:0008152|GO:0009058|GO:0009059|GO:0009451|GO:0009987|GO:0010467|GO:0016070|GO:0016597|GO:…
alaS	alaS	NA23_RS00345	NA23_RS02795	0	47	0	184	0	0	86	0	343	0	0	0	202	559	0.84	-6.60832				significant	alanine--tRNA ligase	fia00970 Aminoacyl-tRNA biosynthesis	GO:0004813|GO:0003676|GO:0004812|GO:0005524|GO:0043039|GO:0000166|GO:0006419|GO:0005737|GO:0003674|GO:0003824|GO:0005488|GO:0005575|GO:0005622|GO:0005623|GO:0005829|GO:0006082|GO:0006139|GO:0006396|GO:0006399|GO:0006400|GO:0006412|GO:0006418|GO:0006518|GO:0006520|GO:0006725|GO:0006807|GO:0008033|GO:0008150|GO:0008152|GO:0009058|GO:0009059|GO:0009451|GO:0009987|GO:0010467|GO:0016070|GO:0016597|GO:…
alaS	alaS	NA23_RS00345	NA23_RS08360	0	92	0	0	0	0	92	0	343	0	0	0	0	411	0.84	-6.60832				significant	alanine--tRNA ligase	fia00970 Aminoacyl-tRNA biosynthesis	GO:0004813|GO:0003676|GO:0004812|GO:0005524|GO:0043039|GO:0000166|GO:0006419|GO:0005737|GO:0003674|GO:0003824|GO:0005488|GO:0005575|GO:0005622|GO:0005623|GO:0005829|GO:0006082|GO:0006139|GO:0006396|GO:0006399|GO:0006400|GO:0006412|GO:0006418|GO:0006518|GO:0006520|GO:0006725|GO:0006807|GO:0008033|GO:0008150|GO:0008152|GO:0009058|GO:0009059|GO:0009451|GO:0009987|GO:0010467|GO:0016070|GO:0016597|GO:…
alaS	alaS	NA23_RS00345	NA23_RS09265	0	121	0	0	0	0	89	0	352	0	0	0	569	746	0.84	-6.60832				significant	alanine--tRNA ligase	fia00970 Aminoacyl-tRNA biosynthesis	GO:0004813|GO:0003676|GO:0004812|GO:0005524|GO:0043039|GO:0000166|GO:0006419|GO:0005737|GO:0003674|GO:0003824|GO:0005488|GO:0005575|GO:0005622|GO:0005623|GO:0005829|GO:0006082|GO:0006139|GO:0006396|GO:0006399|GO:0006400|GO:0006412|GO:0006418|GO:0006518|GO:0006520|GO:0006725|GO:0006807|GO:0008033|GO:0008150|GO:0008152|GO:0009058|GO:0009059|GO:0009451|GO:0009987|GO:0010467|GO:0016070|GO:0016597|GO:…
alaS	alaS	NA23_RS00345	NA23_RS02845	0	118	0	0	0	0	74	0	0	0	0	0	573	620	0.84	-6.60832				significant	alanine--tRNA ligase	fia00970 Aminoacyl-tRNA biosynthesis	GO:0004813|GO:0003676|GO:0004812|GO:0005524|GO:0043039|GO:0000166|GO:0006419|GO:0005737|GO:0003674|GO:0003824|GO:0005488|GO:0005575|GO:0005622|GO:0005623|GO:0005829|GO:0006082|GO:0006139|GO:0006396|GO:0006399|GO:0006400|GO:0006412|GO:0006418|GO:0006518|GO:0006520|GO:0006725|GO:0006807|GO:0008033|GO:0008150|GO:0008152|GO:0009058|GO:0009059|GO:0009451|GO:0009987|GO:0010467|GO:0016070|GO:0016597|GO:…
alaS	alaS	NA23_RS00345	NA23_RS03875	0	44	0	390	0	0	0	0	122	0	0	0	94	474	0.84	-6.60832				significant	alanine--tRNA ligase	fia00970 Aminoacyl-tRNA biosynthesis	GO:0004813|GO:0003676|GO:0004812|GO:0005524|GO:0043039|GO:0000166|GO:0006419|GO:0005737|GO:0003674|GO:0003824|GO:0005488|GO:0005575|GO:0005622|GO:0005623|GO:0005829|GO:0006082|GO:0006139|GO:0006396|GO:0006399|GO:0006400|GO:0006412|GO:0006418|GO:0006518|GO:0006520|GO:0006725|GO:0006807|GO:0008033|GO:0008150|GO:0008152|GO:0009058|GO:0009059|GO:0009451|GO:0009987|GO:0010467|GO:0016070|GO:0016597|GO:…
alaS	alaS	NA23_RS00345	NA23_RS04590	0	57	0	414	0	0	0	0	0	0	0	0	46	426	0.84	-6.60832				significant	alanine--tRNA ligase	fia00970 Aminoacyl-tRNA biosynthesis	GO:0004813|GO:0003676|GO:0004812|GO:0005524|GO:0043039|GO:0000166|GO:0006419|GO:0005737|GO:0003674|GO:0003824|GO:0005488|GO:0005575|GO:0005622|GO:0005623|GO:0005829|GO:0006082|GO:0006139|GO:0006396|GO:0006399|GO:0006400|GO:0006412|GO:0006418|GO:0006518|GO:0006520|GO:0006725|GO:0006807|GO:0008033|GO:0008150|GO:0008152|GO:0009058|GO:0009059|GO:0009451|GO:0009987|GO:0010467|GO:0016070|GO:0016597|GO:…
alaS	alaS	NA23_RS00345	NA23_RS07485	0	124	0	0	0	0	109	0	122	0	0	0	569	665	0.84	-6.60832				significant	alanine--tRNA ligase	fia00970 Aminoacyl-tRNA biosynthesis	GO:0004813|GO:0003676|GO:0004812|GO:0005524|GO:0043039|GO:0000166|GO:0006419|GO:0005737|GO:0003674|GO:0003824|GO:0005488|GO:0005575|GO:0005622|GO:0005623|GO:0005829|GO:0006082|GO:0006139|GO:0006396|GO:0006399|GO:0006400|GO:0006412|GO:0006418|GO:0006518|GO:0006520|GO:0006725|GO:0006807|GO:0008033|GO:0008150|GO:0008152|GO:0009058|GO:0009059|GO:0009451|GO:0009987|GO:0010467|GO:0016070|GO:0016597|GO:…
alaS	alaS	NA23_RS00345	NA23_RS02600	0	112	0	280	0	0	89	0	126	0	0	0	99	457	0.84	-6.60832				significant	alanine--tRNA ligase	fia00970 Aminoacyl-tRNA biosynthesis	GO:0004813|GO:0003676|GO:0004812|GO:0005524|GO:0043039|GO:0000166|GO:0006419|GO:0005737|GO:0003674|GO:0003824|GO:0005488|GO:0005575|GO:0005622|GO:0005623|GO:0005829|GO:0006082|GO:0006139|GO:0006396|GO:0006399|GO:0006400|GO:0006412|GO:0006418|GO:0006518|GO:0006520|GO:0006725|GO:0006807|GO:0008033|GO:0008150|GO:0008152|GO:0009058|GO:0009059|GO:0009451|GO:0009987|GO:0010467|GO:0016070|GO:0016597|GO:…
alaS	alaS	NA23_RS00345	NA23_RS06575	0	124	0	354	0	0	79	0	122	0	0	0	244	590	0.84	-6.60832				significant	alanine--tRNA ligase	fia00970 Aminoacyl-tRNA biosynthesis	GO:0004813|GO:0003676|GO:0004812|GO:0005524|GO:0043039|GO:0000166|GO:0006419|GO:0005737|GO:0003674|GO:0003824|GO:0005488|GO:0005575|GO:0005622|GO:0005623|GO:0005829|GO:0006082|GO:0006139|GO:0006396|GO:0006399|GO:0006400|GO:0006412|GO:0006418|GO:0006518|GO:0006520|GO:0006725|GO:0006807|GO:0008033|GO:0008150|GO:0008152|GO:0009058|GO:0009059|GO:0009451|GO:0009987|GO:0010467|GO:0016070|GO:0016597|GO:…
alaS	alaS	NA23_RS00345	NA23_RS00090	0	46	0	208	0	0	84	0	0	0	0	0	569	661	0.84	-6.60832				significant	alanine--tRNA ligase	fia00970 Aminoacyl-tRNA biosynthesis	GO:0004813|GO:0003676|GO:0004812|GO:0005524|GO:0043039|GO:0000166|GO:0006419|GO:0005737|GO:0003674|GO:0003824|GO:0005488|GO:0005575|GO:0005622|GO:0005623|GO:0005829|GO:0006082|GO:0006139|GO:0006396|GO:0006399|GO:0006400|GO:0006412|GO:0006418|GO:0006518|GO:0006520|GO:0006725|GO:0006807|GO:0008033|GO:0008150|GO:0008152|GO:0009058|GO:0009059|GO:0009451|GO:0009987|GO:0010467|GO:0016070|GO:0016597|GO:…
alaS	alaS	NA23_RS00345	NA23_RS01235	0	307	0	0	0	0	81	0	122	0	0	0	88	421	0.84	-6.60832				significant	alanine--tRNA ligase	fia00970 Aminoacyl-tRNA biosynthesis	GO:0004813|GO:0003676|GO:0004812|GO:0005524|GO:0043039|GO:0000166|GO:0006419|GO:0005737|GO:0003674|GO:0003824|GO:0005488|GO:0005575|GO:0005622|GO:0005623|GO:0005829|GO:0006082|GO:0006139|GO:0006396|GO:0006399|GO:0006400|GO:0006412|GO:0006418|GO:0006518|GO:0006520|GO:0006725|GO:0006807|GO:0008033|GO:0008150|GO:0008152|GO:0009058|GO:0009059|GO:0009451|GO:0009987|GO:0010467|GO:0016070|GO:0016597|GO:…
alaS	alaS	NA23_RS00345	NA23_RS08125	0	60	0	312	0	0	0	0	0	0	0	0	316	519	0.84	-6.60832				significant	alanine--tRNA ligase	fia00970 Aminoacyl-tRNA biosynthesis	GO:0004813|GO:0003676|GO:0004812|GO:0005524|GO:0043039|GO:0000166|GO:0006419|GO:0005737|GO:0003674|GO:0003824|GO:0005488|GO:0005575|GO:0005622|GO:0005623|GO:0005829|GO:0006082|GO:0006139|GO:0006396|GO:0006399|GO:0006400|GO:0006412|GO:0006418|GO:0006518|GO:0006520|GO:0006725|GO:0006807|GO:0008033|GO:0008150|GO:0008152|GO:0009058|GO:0009059|GO:0009451|GO:0009987|GO:0010467|GO:0016070|GO:0016597|GO:…
alaS	alaS	NA23_RS00345	NA23_RS08560	0	187	0	0	0	0	124	0	346	0	0	0	362	663	0.84	-6.60832				significant	alanine--tRNA ligase	fia00970 Aminoacyl-tRNA biosynthesis	GO:0004813|GO:0003676|GO:0004812|GO:0005524|GO:0043039|GO:0000166|GO:0006419|GO:0005737|GO:0003674|GO:0003824|GO:0005488|GO:0005575|GO:0005622|GO:0005623|GO:0005829|GO:0006082|GO:0006139|GO:0006396|GO:0006399|GO:0006400|GO:0006412|GO:0006418|GO:0006518|GO:0006520|GO:0006725|GO:0006807|GO:0008033|GO:0008150|GO:0008152|GO:0009058|GO:0009059|GO:0009451|GO:0009987|GO:0010467|GO:0016070|GO:0016597|GO:…
alaS	alaS	NA23_RS00345	NA23_RS01650	0	104	0	189	0	0	74	0	0	0	0	0	569	671	0.84	-6.60832				significant	alanine--tRNA ligase	fia00970 Aminoacyl-tRNA biosynthesis	GO:0004813|GO:0003676|GO:0004812|GO:0005524|GO:0043039|GO:0000166|GO:0006419|GO:0005737|GO:0003674|GO:0003824|GO:0005488|GO:0005575|GO:0005622|GO:0005623|GO:0005829|GO:0006082|GO:0006139|GO:0006396|GO:0006399|GO:0006400|GO:0006412|GO:0006418|GO:0006518|GO:0006520|GO:0006725|GO:0006807|GO:0008033|GO:0008150|GO:0008152|GO:0009058|GO:0009059|GO:0009451|GO:0009987|GO:0010467|GO:0016070|GO:0016597|GO:…
alaS	alaS	NA23_RS00345	NA23_RS07345	0	0	0	257	0	0	124	0	0	0	0	0	177	417	0.84	-6.60832				significant	alanine--tRNA ligase	fia00970 Aminoacyl-tRNA biosynthesis	GO:0004813|GO:0003676|GO:0004812|GO:0005524|GO:0043039|GO:0000166|GO:0006419|GO:0005737|GO:0003674|GO:0003824|GO:0005488|GO:0005575|GO:0005622|GO:0005623|GO:0005829|GO:0006082|GO:0006139|GO:0006396|GO:0006399|GO:0006400|GO:0006412|GO:0006418|GO:0006518|GO:0006520|GO:0006725|GO:0006807|GO:0008033|GO:0008150|GO:0008152|GO:0009058|GO:0009059|GO:0009451|GO:0009987|GO:0010467|GO:0016070|GO:0016597|GO:…
alaS	alaS	NA23_RS00345	NA23_RS10055	0	113	0	190	0	0	83	0	123	0	0	0	197	451	0.84	-6.60832				significant	alanine--tRNA ligase	fia00970 Aminoacyl-tRNA biosynthesis	GO:0004813|GO:0003676|GO:0004812|GO:0005524|GO:0043039|GO:0000166|GO:0006419|GO:0005737|GO:0003674|GO:0003824|GO:0005488|GO:0005575|GO:0005622|GO:0005623|GO:0005829|GO:0006082|GO:0006139|GO:0006396|GO:0006399|GO:0006400|GO:0006412|GO:0006418|GO:0006518|GO:0006520|GO:0006725|GO:0006807|GO:0008033|GO:0008150|GO:0008152|GO:0009058|GO:0009059|GO:0009451|GO:0009987|GO:0010467|GO:0016070|GO:0016597|GO:…
alaS	alaS	NA23_RS00345	NA23_RS02935	0	326	0	0	0	0	0	0	0	0	0	0	155	406	0.84	-6.60832				significant	alanine--tRNA ligase	fia00970 Aminoacyl-tRNA biosynthesis	GO:0004813|GO:0003676|GO:0004812|GO:0005524|GO:0043039|GO:0000166|GO:0006419|GO:0005737|GO:0003674|GO:0003824|GO:0005488|GO:0005575|GO:0005622|GO:0005623|GO:0005829|GO:0006082|GO:0006139|GO:0006396|GO:0006399|GO:0006400|GO:0006412|GO:0006418|GO:0006518|GO:0006520|GO:0006725|GO:0006807|GO:0008033|GO:0008150|GO:0008152|GO:0009058|GO:0009059|GO:0009451|GO:0009987|GO:0010467|GO:0016070|GO:0016597|GO:…
alaS	alaS	NA23_RS00345	NA23_RS10355	0	308	0	0	0	0	81	0	122	0	0	0	104	432	0.84	-6.60832				significant	alanine--tRNA ligase	fia00970 Aminoacyl-tRNA biosynthesis	GO:0004813|GO:0003676|GO:0004812|GO:0005524|GO:0043039|GO:0000166|GO:0006419|GO:0005737|GO:0003674|GO:0003824|GO:0005488|GO:0005575|GO:0005622|GO:0005623|GO:0005829|GO:0006082|GO:0006139|GO:0006396|GO:0006399|GO:0006400|GO:0006412|GO:0006418|GO:0006518|GO:0006520|GO:0006725|GO:0006807|GO:0008033|GO:0008150|GO:0008152|GO:0009058|GO:0009059|GO:0009451|GO:0009987|GO:0010467|GO:0016070|GO:0016597|GO:…
alaS	alaS	NA23_RS00345	NA23_RS08150	0	92	0	432	0	0	80	0	0	0	0	0	0	484	0.84	-6.60832				significant	alanine--tRNA ligase	fia00970 Aminoacyl-tRNA biosynthesis	GO:0004813|GO:0003676|GO:0004812|GO:0005524|GO:0043039|GO:0000166|GO:0006419|GO:0005737|GO:0003674|GO:0003824|GO:0005488|GO:0005575|GO:0005622|GO:0005623|GO:0005829|GO:0006082|GO:0006139|GO:0006396|GO:0006399|GO:0006400|GO:0006412|GO:0006418|GO:0006518|GO:0006520|GO:0006725|GO:0006807|GO:0008033|GO:0008150|GO:0008152|GO:0009058|GO:0009059|GO:0009451|GO:0009987|GO:0010467|GO:0016070|GO:0016597|GO:…
alaS	alaS	NA23_RS00345	NA23_RS05995	0	298	0	274	0	0	125	0	0	0	0	0	149	569	0.84	-6.60832				significant	alanine--tRNA ligase	fia00970 Aminoacyl-tRNA biosynthesis	GO:0004813|GO:0003676|GO:0004812|GO:0005524|GO:0043039|GO:0000166|GO:0006419|GO:0005737|GO:0003674|GO:0003824|GO:0005488|GO:0005575|GO:0005622|GO:0005623|GO:0005829|GO:0006082|GO:0006139|GO:0006396|GO:0006399|GO:0006400|GO:0006412|GO:0006418|GO:0006518|GO:0006520|GO:0006725|GO:0006807|GO:0008033|GO:0008150|GO:0008152|GO:0009058|GO:0009059|GO:0009451|GO:0009987|GO:0010467|GO:0016070|GO:0016597|GO:…
alaS	alaS	NA23_RS00345	NA23_RS08605	0	0	0	157	0	0	124	0	352	0	0	0	171	550	0.84	-6.60832				significant	alanine--tRNA ligase	fia00970 Aminoacyl-tRNA biosynthesis	GO:0004813|GO:0003676|GO:0004812|GO:0005524|GO:0043039|GO:0000166|GO:0006419|GO:0005737|GO:0003674|GO:0003824|GO:0005488|GO:0005575|GO:0005622|GO:0005623|GO:0005829|GO:0006082|GO:0006139|GO:0006396|GO:0006399|GO:0006400|GO:0006412|GO:0006418|GO:0006518|GO:0006520|GO:0006725|GO:0006807|GO:0008033|GO:0008150|GO:0008152|GO:0009058|GO:0009059|GO:0009451|GO:0009987|GO:0010467|GO:0016070|GO:0016597|GO:…
alaS	alaS	NA23_RS00345	NA23_RS08885	0	94	0	218	0	0	78	0	122	0	0	0	569	707	0.84	-6.60832				significant	alanine--tRNA ligase	fia00970 Aminoacyl-tRNA biosynthesis	GO:0004813|GO:0003676|GO:0004812|GO:0005524|GO:0043039|GO:0000166|GO:0006419|GO:0005737|GO:0003674|GO:0003824|GO:0005488|GO:0005575|GO:0005622|GO:0005623|GO:0005829|GO:0006082|GO:0006139|GO:0006396|GO:0006399|GO:0006400|GO:0006412|GO:0006418|GO:0006518|GO:0006520|GO:0006725|GO:0006807|GO:0008033|GO:0008150|GO:0008152|GO:0009058|GO:0009059|GO:0009451|GO:0009987|GO:0010467|GO:0016070|GO:0016597|GO:…
alaS	alaS	NA23_RS00345	NA23_RS09340	0	119	0	283	0	0	0	0	122	0	0	0	163	473	0.84	-6.60832				significant	alanine--tRNA ligase	fia00970 Aminoacyl-tRNA biosynthesis	GO:0004813|GO:0003676|GO:0004812|GO:0005524|GO:0043039|GO:0000166|GO:0006419|GO:0005737|GO:0003674|GO:0003824|GO:0005488|GO:0005575|GO:0005622|GO:0005623|GO:0005829|GO:0006082|GO:0006139|GO:0006396|GO:0006399|GO:0006400|GO:0006412|GO:0006418|GO:0006518|GO:0006520|GO:0006725|GO:0006807|GO:0008033|GO:0008150|GO:0008152|GO:0009058|GO:0009059|GO:0009451|GO:0009987|GO:0010467|GO:0016070|GO:0016597|GO:…
alaS	alaS	NA23_RS00345	NA23_RS06420	0	187	0	0	0	0	112	0	349	0	0	0	387	673	0.84	-6.60832				significant	alanine--tRNA ligase	fia00970 Aminoacyl-tRNA biosynthesis	GO:0004813|GO:0003676|GO:0004812|GO:0005524|GO:0043039|GO:0000166|GO:0006419|GO:0005737|GO:0003674|GO:0003824|GO:0005488|GO:0005575|GO:0005622|GO:0005623|GO:0005829|GO:0006082|GO:0006139|GO:0006396|GO:0006399|GO:0006400|GO:0006412|GO:0006418|GO:0006518|GO:0006520|GO:0006725|GO:0006807|GO:0008033|GO:0008150|GO:0008152|GO:0009058|GO:0009059|GO:0009451|GO:0009987|GO:0010467|GO:0016070|GO:0016597|GO:…
alaS	alaS	NA23_RS00345	NA23_RS00330	553	0	0	0	0	0	0	0	0	0	0	0	0	553	0.84	-6.60832				significant	alanine--tRNA ligase	fia00970 Aminoacyl-tRNA biosynthesis	GO:0004813|GO:0003676|GO:0004812|GO:0005524|GO:0043039|GO:0000166|GO:0006419|GO:0005737|GO:0003674|GO:0003824|GO:0005488|GO:0005575|GO:0005622|GO:0005623|GO:0005829|GO:0006082|GO:0006139|GO:0006396|GO:0006399|GO:0006400|GO:0006412|GO:0006418|GO:0006518|GO:0006520|GO:0006725|GO:0006807|GO:0008033|GO:0008150|GO:0008152|GO:0009058|GO:0009059|GO:0009451|GO:0009987|GO:0010467|GO:0016070|GO:0016597|GO:…
alaS	alaS	NA23_RS00345	NA23_RS05155	0	0	0	0	0	0	103	0	122	0	0	0	569	630	0.84	-6.60832				significant	alanine--tRNA ligase	fia00970 Aminoacyl-tRNA biosynthesis	GO:0004813|GO:0003676|GO:0004812|GO:0005524|GO:0043039|GO:0000166|GO:0006419|GO:0005737|GO:0003674|GO:0003824|GO:0005488|GO:0005575|GO:0005622|GO:0005623|GO:0005829|GO:0006082|GO:0006139|GO:0006396|GO:0006399|GO:0006400|GO:0006412|GO:0006418|GO:0006518|GO:0006520|GO:0006725|GO:0006807|GO:0008033|GO:0008150|GO:0008152|GO:0009058|GO:0009059|GO:0009451|GO:0009987|GO:0010467|GO:0016070|GO:0016597|GO:…
alaS	alaS	NA23_RS00345	NA23_RS05865	0	123	0	0	0	0	123	0	365	0	0	0	569	761	0.84	-6.60832				significant	alanine--tRNA ligase	fia00970 Aminoacyl-tRNA biosynthesis	GO:0004813|GO:0003676|GO:0004812|GO:0005524|GO:0043039|GO:0000166|GO:0006419|GO:0005737|GO:0003674|GO:0003824|GO:0005488|GO:0005575|GO:0005622|GO:0005623|GO:0005829|GO:0006082|GO:0006139|GO:0006396|GO:0006399|GO:0006400|GO:0006412|GO:0006418|GO:0006518|GO:0006520|GO:0006725|GO:0006807|GO:0008033|GO:0008150|GO:0008152|GO:0009058|GO:0009059|GO:0009451|GO:0009987|GO:0010467|GO:0016070|GO:0016597|GO:…
alaS	alaS	NA23_RS00345	NA23_RS02730	0	312	0	172	0	0	0	0	0	0	0	0	102	443	0.84	-6.60832				significant	alanine--tRNA ligase	fia00970 Aminoacyl-tRNA biosynthesis	GO:0004813|GO:0003676|GO:0004812|GO:0005524|GO:0043039|GO:0000166|GO:0006419|GO:0005737|GO:0003674|GO:0003824|GO:0005488|GO:0005575|GO:0005622|GO:0005623|GO:0005829|GO:0006082|GO:0006139|GO:0006396|GO:0006399|GO:0006400|GO:0006412|GO:0006418|GO:0006518|GO:0006520|GO:0006725|GO:0006807|GO:0008033|GO:0008150|GO:0008152|GO:0009058|GO:0009059|GO:0009451|GO:0009987|GO:0010467|GO:0016070|GO:0016597|GO:…
alaS	alaS	NA23_RS00345	NA23_RS01285	0	111	0	232	0	0	85	0	122	0	0	0	227	498	0.84	-6.60832				significant	alanine--tRNA ligase	fia00970 Aminoacyl-tRNA biosynthesis	GO:0004813|GO:0003676|GO:0004812|GO:0005524|GO:0043039|GO:0000166|GO:0006419|GO:0005737|GO:0003674|GO:0003824|GO:0005488|GO:0005575|GO:0005622|GO:0005623|GO:0005829|GO:0006082|GO:0006139|GO:0006396|GO:0006399|GO:0006400|GO:0006412|GO:0006418|GO:0006518|GO:0006520|GO:0006725|GO:0006807|GO:0008033|GO:0008150|GO:0008152|GO:0009058|GO:0009059|GO:0009451|GO:0009987|GO:0010467|GO:0016070|GO:0016597|GO:…
alaS	alaS	NA23_RS00345	NA23_RS06370	0	123	65	0	0	0	82	0	122	0	0	0	569	663	0.84	-6.60832				significant	alanine--tRNA ligase	fia00970 Aminoacyl-tRNA biosynthesis	GO:0004813|GO:0003676|GO:0004812|GO:0005524|GO:0043039|GO:0000166|GO:0006419|GO:0005737|GO:0003674|GO:0003824|GO:0005488|GO:0005575|GO:0005622|GO:0005623|GO:0005829|GO:0006082|GO:0006139|GO:0006396|GO:0006399|GO:0006400|GO:0006412|GO:0006418|GO:0006518|GO:0006520|GO:0006725|GO:0006807|GO:0008033|GO:0008150|GO:0008152|GO:0009058|GO:0009059|GO:0009451|GO:0009987|GO:0010467|GO:0016070|GO:0016597|GO:…
alaS	alaS	NA23_RS00345	NA23_RS07445	0	118	0	0	0	0	146	0	347	0	0	0	410	670	0.84	-6.60832				significant	alanine--tRNA ligase	fia00970 Aminoacyl-tRNA biosynthesis	GO:0004813|GO:0003676|GO:0004812|GO:0005524|GO:0043039|GO:0000166|GO:0006419|GO:0005737|GO:0003674|GO:0003824|GO:0005488|GO:0005575|GO:0005622|GO:0005623|GO:0005829|GO:0006082|GO:0006139|GO:0006396|GO:0006399|GO:0006400|GO:0006412|GO:0006418|GO:0006518|GO:0006520|GO:0006725|GO:0006807|GO:0008033|GO:0008150|GO:0008152|GO:0009058|GO:0009059|GO:0009451|GO:0009987|GO:0010467|GO:0016070|GO:0016597|GO:…
alaS	alaS	NA23_RS00345	NA23_RS06080	0	120	332	0	0	0	80	0	122	0	0	0	0	462	0.84	-6.60832				significant	alanine--tRNA ligase	fia00970 Aminoacyl-tRNA biosynthesis	GO:0004813|GO:0003676|GO:0004812|GO:0005524|GO:0043039|GO:0000166|GO:0006419|GO:0005737|GO:0003674|GO:0003824|GO:0005488|GO:0005575|GO:0005622|GO:0005623|GO:0005829|GO:0006082|GO:0006139|GO:0006396|GO:0006399|GO:0006400|GO:0006412|GO:0006418|GO:0006518|GO:0006520|GO:0006725|GO:0006807|GO:0008033|GO:0008150|GO:0008152|GO:0009058|GO:0009059|GO:0009451|GO:0009987|GO:0010467|GO:0016070|GO:0016597|GO:…
alaS	alaS	NA23_RS00345	NA23_RS03060	0	0	0	368	0	0	0	0	122	0	0	0	100	456	0.84	-6.60832				significant	alanine--tRNA ligase	fia00970 Aminoacyl-tRNA biosynthesis	GO:0004813|GO:0003676|GO:0004812|GO:0005524|GO:0043039|GO:0000166|GO:0006419|GO:0005737|GO:0003674|GO:0003824|GO:0005488|GO:0005575|GO:0005622|GO:0005623|GO:0005829|GO:0006082|GO:0006139|GO:0006396|GO:0006399|GO:0006400|GO:0006412|GO:0006418|GO:0006518|GO:0006520|GO:0006725|GO:0006807|GO:0008033|GO:0008150|GO:0008152|GO:0009058|GO:0009059|GO:0009451|GO:0009987|GO:0010467|GO:0016070|GO:0016597|GO:…
alaS	alaS	NA23_RS00345	NA23_RS00365	423	82	0	0	0	0	0	0	0	0	0	0	166	519	0.84	-6.60832				significant	alanine--tRNA ligase	fia00970 Aminoacyl-tRNA biosynthesis	GO:0004813|GO:0003676|GO:0004812|GO:0005524|GO:0043039|GO:0000166|GO:0006419|GO:0005737|GO:0003674|GO:0003824|GO:0005488|GO:0005575|GO:0005622|GO:0005623|GO:0005829|GO:0006082|GO:0006139|GO:0006396|GO:0006399|GO:0006400|GO:0006412|GO:0006418|GO:0006518|GO:0006520|GO:0006725|GO:0006807|GO:0008033|GO:0008150|GO:0008152|GO:0009058|GO:0009059|GO:0009451|GO:0009987|GO:0010467|GO:0016070|GO:0016597|GO:…
alaS	alaS	NA23_RS00345	NA23_RS08085	0	92	0	206	0	0	80	0	229	0	0	0	201	516	0.84	-6.60832				significant	alanine--tRNA ligase	fia00970 Aminoacyl-tRNA biosynthesis	GO:0004813|GO:0003676|GO:0004812|GO:0005524|GO:0043039|GO:0000166|GO:0006419|GO:0005737|GO:0003674|GO:0003824|GO:0005488|GO:0005575|GO:0005622|GO:0005623|GO:0005829|GO:0006082|GO:0006139|GO:0006396|GO:0006399|GO:0006400|GO:0006412|GO:0006418|GO:0006518|GO:0006520|GO:0006725|GO:0006807|GO:0008033|GO:0008150|GO:0008152|GO:0009058|GO:0009059|GO:0009451|GO:0009987|GO:0010467|GO:0016070|GO:0016597|GO:…
alaS	alaS	NA23_RS00345	NA23_RS10045	0	44	0	352	0	0	0	0	122	0	0	0	94	441	0.84	-6.60832				significant	alanine--tRNA ligase	fia00970 Aminoacyl-tRNA biosynthesis	GO:0004813|GO:0003676|GO:0004812|GO:0005524|GO:0043039|GO:0000166|GO:0006419|GO:0005737|GO:0003674|GO:0003824|GO:0005488|GO:0005575|GO:0005622|GO:0005623|GO:0005829|GO:0006082|GO:0006139|GO:0006396|GO:0006399|GO:0006400|GO:0006412|GO:0006418|GO:0006518|GO:0006520|GO:0006725|GO:0006807|GO:0008033|GO:0008150|GO:0008152|GO:0009058|GO:0009059|GO:0009451|GO:0009987|GO:0010467|GO:0016070|GO:0016597|GO:…
alaS	alaS	NA23_RS00345	NA23_RS00065	0	120	0	189	0	0	80	0	123	0	0	0	569	706	0.84	-6.60832				significant	alanine--tRNA ligase	fia00970 Aminoacyl-tRNA biosynthesis	GO:0004813|GO:0003676|GO:0004812|GO:0005524|GO:0043039|GO:0000166|GO:0006419|GO:0005737|GO:0003674|GO:0003824|GO:0005488|GO:0005575|GO:0005622|GO:0005623|GO:0005829|GO:0006082|GO:0006139|GO:0006396|GO:0006399|GO:0006400|GO:0006412|GO:0006418|GO:0006518|GO:0006520|GO:0006725|GO:0006807|GO:0008033|GO:0008150|GO:0008152|GO:0009058|GO:0009059|GO:0009451|GO:0009987|GO:0010467|GO:0016070|GO:0016597|GO:…
alaS	alaS	NA23_RS00345	NA23_RS02755	0	166	0	156	0	0	123	0	0	0	0	0	569	698	0.84	-6.60832				significant	alanine--tRNA ligase	fia00970 Aminoacyl-tRNA biosynthesis	GO:0004813|GO:0003676|GO:0004812|GO:0005524|GO:0043039|GO:0000166|GO:0006419|GO:0005737|GO:0003674|GO:0003824|GO:0005488|GO:0005575|GO:0005622|GO:0005623|GO:0005829|GO:0006082|GO:0006139|GO:0006396|GO:0006399|GO:0006400|GO:0006412|GO:0006418|GO:0006518|GO:0006520|GO:0006725|GO:0006807|GO:0008033|GO:0008150|GO:0008152|GO:0009058|GO:0009059|GO:0009451|GO:0009987|GO:0010467|GO:0016070|GO:0016597|GO:…
alaS	alaS	NA23_RS00345	NA23_RS08210	0	111	0	479	0	0	78	0	0	0	0	0	102	565	0.84	-6.60832				significant	alanine--tRNA ligase	fia00970 Aminoacyl-tRNA biosynthesis	GO:0004813|GO:0003676|GO:0004812|GO:0005524|GO:0043039|GO:0000166|GO:0006419|GO:0005737|GO:0003674|GO:0003824|GO:0005488|GO:0005575|GO:0005622|GO:0005623|GO:0005829|GO:0006082|GO:0006139|GO:0006396|GO:0006399|GO:0006400|GO:0006412|GO:0006418|GO:0006518|GO:0006520|GO:0006725|GO:0006807|GO:0008033|GO:0008150|GO:0008152|GO:0009058|GO:0009059|GO:0009451|GO:0009987|GO:0010467|GO:0016070|GO:0016597|GO:…
alaS	alaS	NA23_RS00345	NA23_RS04980	0	0	0	0	0	0	83	0	122	0	0	0	515	575	0.84	-6.60832				significant	alanine--tRNA ligase	fia00970 Aminoacyl-tRNA biosynthesis	GO:0004813|GO:0003676|GO:0004812|GO:0005524|GO:0043039|GO:0000166|GO:0006419|GO:0005737|GO:0003674|GO:0003824|GO:0005488|GO:0005575|GO:0005622|GO:0005623|GO:0005829|GO:0006082|GO:0006139|GO:0006396|GO:0006399|GO:0006400|GO:0006412|GO:0006418|GO:0006518|GO:0006520|GO:0006725|GO:0006807|GO:0008033|GO:0008150|GO:0008152|GO:0009058|GO:0009059|GO:0009451|GO:0009987|GO:0010467|GO:0016070|GO:0016597|GO:…
alaS	alaS	NA23_RS00345	NA23_RS08175	0	92	0	389	0	0	87	0	0	0	0	0	0	449	0.84	-6.60832				significant	alanine--tRNA ligase	fia00970 Aminoacyl-tRNA biosynthesis	GO:0004813|GO:0003676|GO:0004812|GO:0005524|GO:0043039|GO:0000166|GO:0006419|GO:0005737|GO:0003674|GO:0003824|GO:0005488|GO:0005575|GO:0005622|GO:0005623|GO:0005829|GO:0006082|GO:0006139|GO:0006396|GO:0006399|GO:0006400|GO:0006412|GO:0006418|GO:0006518|GO:0006520|GO:0006725|GO:0006807|GO:0008033|GO:0008150|GO:0008152|GO:0009058|GO:0009059|GO:0009451|GO:0009987|GO:0010467|GO:0016070|GO:0016597|GO:…
alaS	alaS	NA23_RS00345	NA23_RS00370	381	91	0	0	0	0	0	0	0	0	0	0	0	413	0.84	-6.60832				significant	alanine--tRNA ligase	fia00970 Aminoacyl-tRNA biosynthesis	GO:0004813|GO:0003676|GO:0004812|GO:0005524|GO:0043039|GO:0000166|GO:0006419|GO:0005737|GO:0003674|GO:0003824|GO:0005488|GO:0005575|GO:0005622|GO:0005623|GO:0005829|GO:0006082|GO:0006139|GO:0006396|GO:0006399|GO:0006400|GO:0006412|GO:0006418|GO:0006518|GO:0006520|GO:0006725|GO:0006807|GO:0008033|GO:0008150|GO:0008152|GO:0009058|GO:0009059|GO:0009451|GO:0009987|GO:0010467|GO:0016070|GO:0016597|GO:…
alaS	alaS	NA23_RS00345	NA23_RS00310	303	58	0	184	0	0	0	0	0	0	0	0	0	417	0.84	-6.60832				significant	alanine--tRNA ligase	fia00970 Aminoacyl-tRNA biosynthesis	GO:0004813|GO:0003676|GO:0004812|GO:0005524|GO:0043039|GO:0000166|GO:0006419|GO:0005737|GO:0003674|GO:0003824|GO:0005488|GO:0005575|GO:0005622|GO:0005623|GO:0005829|GO:0006082|GO:0006139|GO:0006396|GO:0006399|GO:0006400|GO:0006412|GO:0006418|GO:0006518|GO:0006520|GO:0006725|GO:0006807|GO:0008033|GO:0008150|GO:0008152|GO:0009058|GO:0009059|GO:0009451|GO:0009987|GO:0010467|GO:0016070|GO:0016597|GO:…
alaS	alaS	NA23_RS00345	NA23_RS09040	0	42	0	0	0	0	84	0	352	0	0	0	183	473	0.84	-6.60832				significant	alanine--tRNA ligase	fia00970 Aminoacyl-tRNA biosynthesis	GO:0004813|GO:0003676|GO:0004812|GO:0005524|GO:0043039|GO:0000166|GO:0006419|GO:0005737|GO:0003674|GO:0003824|GO:0005488|GO:0005575|GO:0005622|GO:0005623|GO:0005829|GO:0006082|GO:0006139|GO:0006396|GO:0006399|GO:0006400|GO:0006412|GO:0006418|GO:0006518|GO:0006520|GO:0006725|GO:0006807|GO:0008033|GO:0008150|GO:0008152|GO:0009058|GO:0009059|GO:0009451|GO:0009987|GO:0010467|GO:0016070|GO:0016597|GO:…
alaS	alaS	NA23_RS00345	NA23_RS00335	553	120	0	0	0	0	0	0	0	0	0	0	0	590	0.84	-6.60832				significant	alanine--tRNA ligase	fia00970 Aminoacyl-tRNA biosynthesis	GO:0004813|GO:0003676|GO:0004812|GO:0005524|GO:0043039|GO:0000166|GO:0006419|GO:0005737|GO:0003674|GO:0003824|GO:0005488|GO:0005575|GO:0005622|GO:0005623|GO:0005829|GO:0006082|GO:0006139|GO:0006396|GO:0006399|GO:0006400|GO:0006412|GO:0006418|GO:0006518|GO:0006520|GO:0006725|GO:0006807|GO:0008033|GO:0008150|GO:0008152|GO:0009058|GO:0009059|GO:0009451|GO:0009987|GO:0010467|GO:0016070|GO:0016597|GO:…
alaS	alaS	NA23_RS00345	NA23_RS01975	0	0	0	0	0	0	124	0	352	0	0	0	171	488	0.84	-6.60832				significant	alanine--tRNA ligase	fia00970 Aminoacyl-tRNA biosynthesis	GO:0004813|GO:0003676|GO:0004812|GO:0005524|GO:0043039|GO:0000166|GO:0006419|GO:0005737|GO:0003674|GO:0003824|GO:0005488|GO:0005575|GO:0005622|GO:0005623|GO:0005829|GO:0006082|GO:0006139|GO:0006396|GO:0006399|GO:0006400|GO:0006412|GO:0006418|GO:0006518|GO:0006520|GO:0006725|GO:0006807|GO:0008033|GO:0008150|GO:0008152|GO:0009058|GO:0009059|GO:0009451|GO:0009987|GO:0010467|GO:0016070|GO:0016597|GO:…
alaS	alaS	NA23_RS00345	NA23_RS10715	423	0	0	0	0	0	0	0	0	0	0	0	0	423	0.84	-6.60832				significant	alanine--tRNA ligase	fia00970 Aminoacyl-tRNA biosynthesis	GO:0004813|GO:0003676|GO:0004812|GO:0005524|GO:0043039|GO:0000166|GO:0006419|GO:0005737|GO:0003674|GO:0003824|GO:0005488|GO:0005575|GO:0005622|GO:0005623|GO:0005829|GO:0006082|GO:0006139|GO:0006396|GO:0006399|GO:0006400|GO:0006412|GO:0006418|GO:0006518|GO:0006520|GO:0006725|GO:0006807|GO:0008033|GO:0008150|GO:0008152|GO:0009058|GO:0009059|GO:0009451|GO:0009987|GO:0010467|GO:0016070|GO:0016597|GO:…
alaS	alaS	NA23_RS00345	NA23_RS07020	0	115	0	295	0	0	0	0	0	0	0	0	149	422	0.84	-6.60832				significant	alanine--tRNA ligase	fia00970 Aminoacyl-tRNA biosynthesis	GO:0004813|GO:0003676|GO:0004812|GO:0005524|GO:0043039|GO:0000166|GO:0006419|GO:0005737|GO:0003674|GO:0003824|GO:0005488|GO:0005575|GO:0005622|GO:0005623|GO:0005829|GO:0006082|GO:0006139|GO:0006396|GO:0006399|GO:0006400|GO:0006412|GO:0006418|GO:0006518|GO:0006520|GO:0006725|GO:0006807|GO:0008033|GO:0008150|GO:0008152|GO:0009058|GO:0009059|GO:0009451|GO:0009987|GO:0010467|GO:0016070|GO:0016597|GO:…
alaS	alaS	NA23_RS00345	NA23_RS03760	0	112	0	325	0	0	89	0	126	0	0	0	99	491	0.84	-6.60832				significant	alanine--tRNA ligase	fia00970 Aminoacyl-tRNA biosynthesis	GO:0004813|GO:0003676|GO:0004812|GO:0005524|GO:0043039|GO:0000166|GO:0006419|GO:0005737|GO:0003674|GO:0003824|GO:0005488|GO:0005575|GO:0005622|GO:0005623|GO:0005829|GO:0006082|GO:0006139|GO:0006396|GO:0006399|GO:0006400|GO:0006412|GO:0006418|GO:0006518|GO:0006520|GO:0006725|GO:0006807|GO:0008033|GO:0008150|GO:0008152|GO:0009058|GO:0009059|GO:0009451|GO:0009987|GO:0010467|GO:0016070|GO:0016597|GO:…
NA23_RS00355		NA23_RS00355	NA23_RS00365	717	62	0	0	0	0	0	0	0	0	0	0	0	723	0.61					significant	hypothetical protein
NA23_RS00355		NA23_RS00355	NA23_RS00340	447	0	0	0	0	0	0	0	0	0	0	0	0	447	0.61					significant	hypothetical protein
NA23_RS00355		NA23_RS00355	NA23_RS08525	0	121	897	0	0	0	0	0	0	0	0	0	0	905	0.61					significant	hypothetical protein
NA23_RS00355		NA23_RS00355	NA23_RS01755	0	328	0	159	0	0	0	0	0	0	0	0	0	410	0.61					significant	hypothetical protein
NA23_RS00355		NA23_RS00355	NA23_RS00350	582	112	0	0	0	0	0	0	0	0	0	0	0	613	0.61					significant	hypothetical protein
NA23_RS00355		NA23_RS00355	NA23_RS02095	0	94	0	446	0	0	0	0	0	0	0	0	0	476	0.61					significant	hypothetical protein
NA23_RS00355		NA23_RS00355	NA23_RS10715	717	0	0	0	0	0	0	0	0	0	0	0	0	717	0.61					significant	hypothetical protein
NA23_RS00355		NA23_RS00355	NA23_RS00345	487	0	0	0	0	0	0	0	0	0	0	0	0	487	0.61					significant	hypothetical protein
NA23_RS00355		NA23_RS00355	NA23_RS00370	632	86	0	0	0	0	0	0	0	0	0	0	0	649	0.61					significant	hypothetical protein
NA23_RS00365		NA23_RS00365	NA23_RS06960	0	47	0	182	0	0	230	0	350	0	0	0	182	622		-1.28309				significant	diguanylate cyclase
NA23_RS00365		NA23_RS00365	NA23_RS08130	0	0	0	0	0	0	307	0	350	0	0	0	177	596		-1.28309				significant	diguanylate cyclase
NA23_RS00365		NA23_RS00365	NA23_RS09735	0	117	0	420	0	0	109	0	0	0	0	0	105	536		-1.28309				significant	diguanylate cyclase
NA23_RS00365		NA23_RS00365	NA23_RS04860	0	113	0	209	0	0	141	0	379	0	0	0	180	637		-1.28309				significant	diguanylate cyclase
NA23_RS00365		NA23_RS00365	NA23_RS00355	717	62	0	0	0	0	0	0	0	0	0	0	0	723		-1.28309				significant	diguanylate cyclase
NA23_RS00365		NA23_RS00365	NA23_RS04640	0	0	0	567	0	0	506	0	347	0	0	0	183	870		-1.28309				significant	diguanylate cyclase
NA23_RS00365		NA23_RS00365	NA23_RS03505	0	119	414	0	0	0	249	0	0	0	0	0	183	641		-1.28309				significant	diguanylate cyclase
NA23_RS00365		NA23_RS00365	NA23_RS00505	0	51	0	0	0	0	123	0	349	0	0	0	178	495		-1.28309				significant	diguanylate cyclase
NA23_RS00365		NA23_RS00365	NA23_RS10715	845	0	0	0	0	0	0	0	0	0	0	0	0	845		-1.28309				significant	diguanylate cyclase
NA23_RS00365		NA23_RS00365	NA23_RS01280	0	117	0	197	0	0	91	0	0	0	0	0	179	400		-1.28309				significant	diguanylate cyclase
NA23_RS00365		NA23_RS00365	NA23_RS08525	0	94	0	0	0	0	623	0	346	0	0	0	183	793		-1.28309				significant	diguanylate cyclase
NA23_RS00365		NA23_RS00365	NA23_RS05825	0	118	0	0	0	0	152	0	350	0	0	0	183	549		-1.28309				significant	diguanylate cyclase
NA23_RS00365		NA23_RS00365	NA23_RS08885	0	45	0	595	0	0	125	0	122	0	0	0	182	712		-1.28309				significant	diguanylate cyclase
NA23_RS00365		NA23_RS00365	NA23_RS04520	0	0	0	0	0	0	200	0	350	0	0	0	151	519		-1.28309				significant	diguanylate cyclase
NA23_RS00365		NA23_RS00365	NA23_RS08170	0	0	0	0	0	0	155	0	350	0	0	0	55	435		-1.28309				significant	diguanylate cyclase
NA23_RS00365		NA23_RS00365	NA23_RS09050	0	0	0	450	0	0	80	0	0	0	0	0	0	472		-1.28309				significant	diguanylate cyclase
NA23_RS00365		NA23_RS00365	NA23_RS08220	0	0	0	0	0	0	304	0	350	0	0	0	86	550		-1.28309				significant	diguanylate cyclase
NA23_RS00365		NA23_RS00365	NA23_RS02720	0	117	0	316	0	0	124	0	0	0	0	0	183	509		-1.28309				significant	diguanylate cyclase
NA23_RS00365		NA23_RS00365	NA23_RS03435	0	0	0	0	0	0	379	0	0	0	0	0	590	734		-1.28309				significant	diguanylate cyclase
NA23_RS00365		NA23_RS00365	NA23_RS10055	0	78	0	397	0	0	317	0	0	0	0	0	183	648		-1.28309				significant	diguanylate cyclase
NA23_RS00365		NA23_RS00365	NA23_RS04530	0	117	0	207	0	0	271	0	350	0	0	0	48	626		-1.28309				significant	diguanylate cyclase
NA23_RS00365		NA23_RS00365	NA23_RS05865	0	115	0	256	0	0	82	0	0	0	0	0	144	413		-1.28309				significant	diguanylate cyclase
NA23_RS00365		NA23_RS00365	NA23_RS01365	0	117	0	0	0	0	88	0	335	0	0	0	160	489		-1.28309				significant	diguanylate cyclase
NA23_RS00365		NA23_RS00365	NA23_RS04755	0	58	0	467	0	0	474	0	347	0	0	0	183	833		-1.28309				significant	diguanylate cyclase
NA23_RS00365		NA23_RS00365	NA23_RS02370	0	42	0	0	582	0	319	0	202	0	0	0	183	468		-1.28309				significant	diguanylate cyclase
NA23_RS00365		NA23_RS00365	NA23_RS10425	0	119	0	0	0	0	315	0	126	0	0	0	183	511		-1.28309				significant	diguanylate cyclase
NA23_RS00365		NA23_RS00365	NA23_RS02380	0	92	0	216	0	0	238	0	125	0	0	0	143	519		-1.28309				significant	diguanylate cyclase
NA23_RS00365		NA23_RS00365	NA23_RS08145	0	0	0	0	0	0	510	0	0	0	0	0	98	539		-1.28309				significant	diguanylate cyclase
NA23_RS00365		NA23_RS00365	NA23_RS08150	0	0	0	0	0	0	307	0	122	0	0	0	159	443		-1.28309				significant	diguanylate cyclase
NA23_RS00365		NA23_RS00365	NA23_RS02375	0	119	0	239	0	0	359	0	0	0	0	0	183	601		-1.28309				significant	diguanylate cyclase
NA23_RS00365		NA23_RS00365	NA23_RS03355	0	116	0	287	0	0	123	0	122	0	0	0	106	487		-1.28309				significant	diguanylate cyclase
NA23_RS00365		NA23_RS00365	NA23_RS04085	0	115	0	265	0	0	143	0	0	0	0	0	183	483		-1.28309				significant	diguanylate cyclase
NA23_RS00365		NA23_RS00365	NA23_RS07425	0	73	147	0	0	0	162	0	122	0	0	0	176	433		-1.28309				significant	diguanylate cyclase
NA23_RS00365		NA23_RS00365	NA23_RS00350	501	48	0	0	0	0	0	0	0	0	0	0	0	505		-1.28309				significant	diguanylate cyclase
NA23_RS00365		NA23_RS00365	NA23_RS05800	0	57	0	0	0	0	315	0	125	0	0	0	183	476		-1.28309				significant	diguanylate cyclase
NA23_RS00365		NA23_RS00365	NA23_RS08245	0	0	0	0	0	0	286	0	349	0	0	0	183	587		-1.28309				significant	diguanylate cyclase
NA23_RS00365		NA23_RS00365	NA23_RS08760	0	119	0	260	0	0	252	0	0	0	0	0	183	548		-1.28309				significant	diguanylate cyclase
NA23_RS00365		NA23_RS00365	NA23_RS07665	0	340	0	0	0	0	624	0	227	0	0	0	591	911		-1.28309				significant	diguanylate cyclase
NA23_RS00365		NA23_RS00365	NA23_RS08995	0	67	0	0	0	0	357	0	0	0	0	0	173	460		-1.28309				significant	diguanylate cyclase
NA23_RS00365		NA23_RS00365	NA23_RS04735	0	47	0	542	0	0	413	0	207	0	0	0	183	803		-1.28309				significant	diguanylate cyclase
NA23_RS00365		NA23_RS00365	NA23_RS00370	742	325	0	0	0	0	0	0	0	0	0	0	0	818		-1.28309				significant	diguanylate cyclase
NA23_RS00365		NA23_RS00365	NA23_RS00085	0	122	0	0	0	0	503	0	346	0	0	0	591	867		-1.28309				significant	diguanylate cyclase
NA23_RS00365		NA23_RS00365	NA23_RS04540	0	117	0	0	0	0	229	0	351	0	0	0	55	526		-1.28309				significant	diguanylate cyclase
NA23_RS00365		NA23_RS00365	NA23_RS04850	0	0	0	268	0	0	339	0	125	0	0	0	154	593		-1.28309				significant	diguanylate cyclase
NA23_RS00365		NA23_RS00365	NA23_RS08095	0	0	0	172	0	0	230	0	350	0	0	0	171	610		-1.28309				significant	diguanylate cyclase
NA23_RS00365		NA23_RS00365	NA23_RS10000	0	42	0	0	0	0	540	0	122	0	0	0	183	641		-1.28309				significant	diguanylate cyclase
NA23_RS00365		NA23_RS00365	NA23_RS05130	0	47	0	0	0	0	179	0	349	0	0	0	100	480		-1.28309				significant	diguanylate cyclase
NA23_RS00365		NA23_RS00365	NA23_RS08240	0	0	0	279	0	0	339	0	125	0	0	0	154	600		-1.28309				significant	diguanylate cyclase
NA23_RS00365		NA23_RS00365	NA23_RS03515	0	119	0	0	0	0	123	0	351	0	0	0	183	535		-1.28309				significant	diguanylate cyclase
NA23_RS00365		NA23_RS00365	NA23_RS05785	0	113	0	178	0	0	181	0	222	0	0	0	104	507		-1.28309				significant	diguanylate cyclase
NA23_RS00365		NA23_RS00365	NA23_RS08090	0	0	0	0	0	0	318	0	0	0	0	0	180	416		-1.28309				significant	diguanylate cyclase
NA23_RS00365		NA23_RS00365	NA23_RS01370	0	117	0	402	0	0	123	0	0	0	0	0	44	498		-1.28309				significant	diguanylate cyclase
NA23_RS00365		NA23_RS00365	NA23_RS06475	0	90	0	352	0	0	89	0	0	0	0	0	105	454		-1.28309				significant	diguanylate cyclase
NA23_RS00365		NA23_RS00365	NA23_RS10940	0	341	0	0	0	0	124	0	0	0	0	0	200	497		-1.28309				significant	diguanylate cyclase
NA23_RS00365		NA23_RS00365	NA23_RS08325	0	50	0	0	0	0	195	0	351	0	0	0	104	495		-1.28309				significant	diguanylate cyclase
NA23_RS00365		NA23_RS00365	NA23_RS08080	0	0	0	0	0	0	301	0	351	0	0	0	99	555		-1.28309				significant	diguanylate cyclase
NA23_RS00365		NA23_RS00365	NA23_RS08165	0	0	0	0	0	0	358	0	0	0	0	0	173	446		-1.28309				significant	diguanylate cyclase
NA23_RS00365		NA23_RS00365	NA23_RS05975	0	53	0	195	0	0	320	0	0	0	0	0	183	519		-1.28309				significant	diguanylate cyclase
NA23_RS00365		NA23_RS00365	NA23_RS04515	0	0	0	281	0	0	319	0	348	0	0	0	155	694		-1.28309				significant	diguanylate cyclase
NA23_RS00365		NA23_RS00365	NA23_RS08140	0	0	0	0	0	0	563	0	350	0	0	0	98	721		-1.28309				significant	diguanylate cyclase
NA23_RS00365		NA23_RS00365	NA23_RS06400	0	113	0	0	0	0	110	0	208	0	0	0	183	420		-1.28309				significant	diguanylate cyclase
NA23_RS00365		NA23_RS00365	NA23_RS06955	0	0	0	0	0	0	220	0	347	0	0	0	179	545		-1.28309				significant	diguanylate cyclase
NA23_RS00365		NA23_RS00365	NA23_RS08225	0	0	0	0	0	0	339	0	350	0	0	0	182	617		-1.28309				significant	diguanylate cyclase
NA23_RS00365		NA23_RS00365	NA23_RS03870	0	117	0	0	0	0	319	0	319	0	0	0	183	620		-1.28309				significant	diguanylate cyclase
NA23_RS00365		NA23_RS00365	NA23_RS08120	0	0	0	302	0	0	93	0	0	0	0	0	182	436		-1.28309				significant	diguanylate cyclase
NA23_RS00365		NA23_RS00365	NA23_RS08195	0	0	0	0	0	0	246	0	122	0	0	0	168	401		-1.28309				significant	diguanylate cyclase
NA23_RS00365		NA23_RS00365	NA23_RS07430	0	119	0	158	0	0	623	0	129	0	0	0	183	764		-1.28309				significant	diguanylate cyclase
NA23_RS00365		NA23_RS00365	NA23_RS08190	0	0	0	0	0	0	198	0	351	0	0	0	59	467		-1.28309				significant	diguanylate cyclase
NA23_RS00365		NA23_RS00365	NA23_RS08200	0	0	0	0	0	0	137	0	328	0	0	0	172	477		-1.28309				significant	diguanylate cyclase
NA23_RS00365		NA23_RS00365	NA23_RS08210	0	0	0	181	0	0	313	0	350	0	0	0	95	624		-1.28309				significant	diguanylate cyclase
NA23_RS00365		NA23_RS00365	NA23_RS03510	0	119	0	0	0	0	310	0	0	0	0	0	183	459		-1.28309				significant	diguanylate cyclase
NA23_RS00365		NA23_RS00365	NA23_RS07420	0	118	0	171	0	0	156	0	0	0	0	0	172	420		-1.28309				significant	diguanylate cyclase
NA23_RS00365		NA23_RS00365	NA23_RS02580	0	341	0	0	0	0	81	0	0	0	0	0	591	730		-1.28309				significant	diguanylate cyclase
NA23_RS00365		NA23_RS00365	NA23_RS03900	0	93	0	281	0	0	0	0	0	0	0	0	154	400		-1.28309				significant	diguanylate cyclase
NA23_RS00365		NA23_RS00365	NA23_RS01375	0	118	0	217	0	0	505	0	0	0	0	0	183	683		-1.28309				significant	diguanylate cyclase
NA23_RS00365		NA23_RS00365	NA23_RS00190	0	92	0	256	0	0	238	0	125	0	0	0	143	543		-1.28309				significant	diguanylate cyclase
NA23_RS00365		NA23_RS00365	NA23_RS06020	0	45	0	0	0	0	227	0	350	0	0	0	154	539		-1.28309				significant	diguanylate cyclase
NA23_RS00365		NA23_RS00365	NA23_RS06390	0	91	0	0	0	0	109	0	351	0	0	0	98	462		-1.28309				significant	diguanylate cyclase
NA23_RS00365		NA23_RS00365	NA23_RS00345	423	82	0	0	0	0	0	0	0	0	0	0	166	519		-1.28309				significant	diguanylate cyclase
NA23_RS00365		NA23_RS00365	NA23_RS06040	0	0	0	528	0	0	83	0	0	0	0	0	0	548		-1.28309				significant	diguanylate cyclase
NA23_RS00365		NA23_RS00365	NA23_RS08230	0	0	0	0	0	0	326	0	349	0	0	0	104	572		-1.28309				significant	diguanylate cyclase
NA23_RS00365		NA23_RS00365	NA23_RS00480	0	43	0	0	0	0	173	0	351	0	0	0	48	445		-1.28309				significant	diguanylate cyclase
NA23_RS00390		NA23_RS00390	NA23_RS00395	643	327	0	761	0	0	87	0	0	0	0	0	165	948	1					significant	hypothetical protein
NA23_RS00390		NA23_RS00390	NA23_RS00410	402	43	0	0	0	0	0	0	0	0	0	0	0	404	1					significant	hypothetical protein
NA23_RS00390		NA23_RS00390	NA23_RS00385	583	0	0	0	0	0	0	0	0	0	0	0	0	583	1					significant	hypothetical protein
NA23_RS00390		NA23_RS00390	NA23_RS00415	368	114	0	0	0	0	0	0	0	0	0	0	0	416	1					significant	hypothetical protein
NA23_RS00390		NA23_RS00390	NA23_RS00400	643	92	0	0	0	0	0	0	0	0	0	0	0	662	1					significant	hypothetical protein
NA23_RS00390		NA23_RS00390	NA23_RS00405	566	0	0	0	0	0	0	0	0	0	0	0	0	566	1					significant	hypothetical protein
NA23_RS00395		NA23_RS00395	NA23_RS07420	0	47	0	0	0	0	124	0	342	0	0	0	42	403	-3.16	-0.263814			1.15515	significant	response regulator transcription factor	fia02020 Two-component system	GO:0000160|GO:0003677|GO:0006355
NA23_RS00395		NA23_RS00395	NA23_RS01470	0	46	0	0	0	0	109	0	349	0	0	0	153	468	-3.16	-0.263814			1.15515	significant	response regulator transcription factor	fia02020 Two-component system	GO:0000160|GO:0003677|GO:0006355
NA23_RS00395		NA23_RS00395	NA23_RS00410	509	0	0	0	0	0	0	0	0	0	0	0	0	509	-3.16	-0.263814			1.15515	significant	response regulator transcription factor	fia02020 Two-component system	GO:0000160|GO:0003677|GO:0006355
NA23_RS00395		NA23_RS00395	NA23_RS00405	738	78	0	0	0	0	0	0	0	0	0	0	0	748	-3.16	-0.263814			1.15515	significant	response regulator transcription factor	fia02020 Two-component system	GO:0000160|GO:0003677|GO:0006355
NA23_RS00395		NA23_RS00395	NA23_RS08235	0	0	0	0	0	0	318	0	217	0	0	0	94	473	-3.16	-0.263814			1.15515	significant	response regulator transcription factor	fia02020 Two-component system	GO:0000160|GO:0003677|GO:0006355
NA23_RS00395		NA23_RS00395	NA23_RS02285	0	341	0	0	0	0	124	0	122	0	0	0	0	448	-3.16	-0.263814			1.15515	significant	response regulator transcription factor	fia02020 Two-component system	GO:0000160|GO:0003677|GO:0006355
NA23_RS00395		NA23_RS00395	NA23_RS04860	0	119	0	0	0	0	124	0	201	0	0	0	231	462	-3.16	-0.263814			1.15515	significant	response regulator transcription factor	fia02020 Two-component system	GO:0000160|GO:0003677|GO:0006355
NA23_RS00395		NA23_RS00395	NA23_RS07525	0	341	0	0	0	0	126	0	0	0	0	0	592	744	-3.16	-0.263814			1.15515	significant	response regulator transcription factor	fia02020 Two-component system	GO:0000160|GO:0003677|GO:0006355
NA23_RS00395		NA23_RS00395	NA23_RS00400	845	46	0	0	0	0	0	0	0	0	0	0	0	846	-3.16	-0.263814			1.15515	significant	response regulator transcription factor	fia02020 Two-component system	GO:0000160|GO:0003677|GO:0006355
NA23_RS00395		NA23_RS00395	NA23_RS02580	0	336	0	0	0	0	94	0	123	0	0	0	145	488	-3.16	-0.263814			1.15515	significant	response regulator transcription factor	fia02020 Two-component system	GO:0000160|GO:0003677|GO:0006355
NA23_RS00395		NA23_RS00395	NA23_RS06285	0	93	0	0	0	0	73	0	348	0	0	0	58	414	-3.16	-0.263814			1.15515	significant	response regulator transcription factor	fia02020 Two-component system	GO:0000160|GO:0003677|GO:0006355
NA23_RS00395		NA23_RS00395	NA23_RS09220	0	120	0	0	0	0	77	0	348	0	0	0	0	424	-3.16	-0.263814			1.15515	significant	response regulator transcription factor	fia02020 Two-component system	GO:0000160|GO:0003677|GO:0006355
NA23_RS00395		NA23_RS00395	NA23_RS01280	0	187	16	0	0	0	116	0	0	0	0	0	244	409	-3.16	-0.263814			1.15515	significant	response regulator transcription factor	fia02020 Two-component system	GO:0000160|GO:0003677|GO:0006355
NA23_RS00395		NA23_RS00395	NA23_RS08885	0	94	0	0	0	0	110	0	349	0	0	0	320	595	-3.16	-0.263814			1.15515	significant	response regulator transcription factor	fia02020 Two-component system	GO:0000160|GO:0003677|GO:0006355
NA23_RS00395		NA23_RS00395	NA23_RS02905	0	187	18	0	0	0	111	0	0	0	0	0	567	659	-3.16	-0.263814			1.15515	significant	response regulator transcription factor	fia02020 Two-component system	GO:0000160|GO:0003677|GO:0006355
NA23_RS00395		NA23_RS00395	NA23_RS00385	455	0	0	0	0	0	0	0	0	0	0	0	0	455	-3.16	-0.263814			1.15515	significant	response regulator transcription factor	fia02020 Two-component system	GO:0000160|GO:0003677|GO:0006355
NA23_RS00395		NA23_RS00395	NA23_RS03930	0	119	0	0	0	0	152	0	349	0	0	0	0	471	-3.16	-0.263814			1.15515	significant	response regulator transcription factor	fia02020 Two-component system	GO:0000160|GO:0003677|GO:0006355
NA23_RS00395		NA23_RS00395	NA23_RS07345	0	57	0	0	0	0	93	0	299	0	0	0	154	424	-3.16	-0.263814			1.15515	significant	response regulator transcription factor	fia02020 Two-component system	GO:0000160|GO:0003677|GO:0006355
NA23_RS00395		NA23_RS00395	NA23_RS00390	643	327	0	761	0	0	87	0	0	0	0	0	165	948	-3.16	-0.263814			1.15515	significant	response regulator transcription factor	fia02020 Two-component system	GO:0000160|GO:0003677|GO:0006355
NA23_RS00395		NA23_RS00395	NA23_RS02720	0	47	0	0	0	0	149	0	351	0	0	0	569	742	-3.16	-0.263814			1.15515	significant	response regulator transcription factor	fia02020 Two-component system	GO:0000160|GO:0003677|GO:0006355
NA23_RS00395		NA23_RS00395	NA23_RS06390	0	94	0	0	0	0	72	0	349	0	0	0	0	404	-3.16	-0.263814			1.15515	significant	response regulator transcription factor	fia02020 Two-component system	GO:0000160|GO:0003677|GO:0006355
NA23_RS00395		NA23_RS00395	NA23_RS06035	0	92	0	0	0	0	232	0	122	0	0	0	189	437	-3.16	-0.263814			1.15515	significant	response regulator transcription factor	fia02020 Two-component system	GO:0000160|GO:0003677|GO:0006355
NA23_RS00395		NA23_RS00395	NA23_RS05710	0	93	765	0	0	0	0	0	0	0	0	0	0	778	-3.16	-0.263814			1.15515	significant	response regulator transcription factor	fia02020 Two-component system	GO:0000160|GO:0003677|GO:0006355
NA23_RS00395		NA23_RS00395	NA23_RS04865	0	119	0	0	0	0	230	0	0	0	0	0	291	477	-3.16	-0.263814			1.15515	significant	response regulator transcription factor	fia02020 Two-component system	GO:0000160|GO:0003677|GO:0006355
NA23_RS00395		NA23_RS00395	NA23_RS08080	0	90	0	0	0	0	111	0	217	0	0	0	184	413	-3.16	-0.263814			1.15515	significant	response regulator transcription factor	fia02020 Two-component system	GO:0000160|GO:0003677|GO:0006355
NA23_RS00395		NA23_RS00395	NA23_RS00415	461	116	0	0	0	0	0	0	0	0	0	0	0	503	-3.16	-0.263814			1.15515	significant	response regulator transcription factor	fia02020 Two-component system	GO:0000160|GO:0003677|GO:0006355
NA23_RS00395		NA23_RS00395	NA23_RS03860	0	74	0	0	0	0	124	0	277	0	0	0	143	430	-3.16	-0.263814			1.15515	significant	response regulator transcription factor	fia02020 Two-component system	GO:0000160|GO:0003677|GO:0006355
NA23_RS00400		NA23_RS00400	NA23_RS00385	455	0	0	0	0	0	0	0	0	0	0	0	0	455					1.23357		PAS domain-containing protein	fia02020 Two-component system	GO:0000155|GO:0007165|GO:0006355|GO:0016310|GO:0016772
NA23_RS00400		NA23_RS00400	NA23_RS00410	509	0	0	0	0	0	0	0	0	0	0	0	0	509					1.23357		PAS domain-containing protein	fia02020 Two-component system	GO:0000155|GO:0007165|GO:0006355|GO:0016310|GO:0016772
NA23_RS00400		NA23_RS00400	NA23_RS00395	845	46	0	0	0	0	0	0	0	0	0	0	0	846					1.23357		PAS domain-containing protein	fia02020 Two-component system	GO:0000155|GO:0007165|GO:0006355|GO:0016310|GO:0016772
NA23_RS00400		NA23_RS00400	NA23_RS00415	461	0	0	0	0	0	0	0	0	0	0	0	0	461					1.23357		PAS domain-containing protein	fia02020 Two-component system	GO:0000155|GO:0007165|GO:0006355|GO:0016310|GO:0016772
NA23_RS00400		NA23_RS00400	NA23_RS00390	643	92	0	0	0	0	0	0	0	0	0	0	0	662					1.23357		PAS domain-containing protein	fia02020 Two-component system	GO:0000155|GO:0007165|GO:0006355|GO:0016310|GO:0016772
NA23_RS00400		NA23_RS00400	NA23_RS00405	738	0	0	0	0	0	0	0	0	0	0	0	0	738					1.23357		PAS domain-containing protein	fia02020 Two-component system	GO:0000155|GO:0007165|GO:0006355|GO:0016310|GO:0016772
NA23_RS00405		NA23_RS00405	NA23_RS00415	519	122	0	282	0	0	0	0	0	0	0	0	0	670	1.39				1.20008	significant	pyrimidine-nucleoside phosphorylase	fia01100 Metabolic pathways	GO:0006213|GO:0016763|GO:0004645|GO:0006206|GO:0016757|GO:0016154
NA23_RS00405		NA23_RS00405	NA23_RS00410	576	64	0	0	0	0	0	0	0	0	0	0	0	586	1.39				1.20008	significant	pyrimidine-nucleoside phosphorylase	fia01100 Metabolic pathways	GO:0006213|GO:0016763|GO:0004645|GO:0006206|GO:0016757|GO:0016154
NA23_RS00405		NA23_RS00405	NA23_RS00400	738	0	0	0	0	0	0	0	0	0	0	0	0	738	1.39				1.20008	significant	pyrimidine-nucleoside phosphorylase	fia01100 Metabolic pathways	GO:0006213|GO:0016763|GO:0004645|GO:0006206|GO:0016757|GO:0016154
NA23_RS00405		NA23_RS00405	NA23_RS05885	0	119	0	317	0	0	0	0	0	0	0	0	147	441	1.39				1.20008	significant	pyrimidine-nucleoside phosphorylase	fia01100 Metabolic pathways	GO:0006213|GO:0016763|GO:0004645|GO:0006206|GO:0016757|GO:0016154
NA23_RS00405		NA23_RS00405	NA23_RS00385	406	0	0	0	0	0	0	0	0	0	0	0	0	406	1.39				1.20008	significant	pyrimidine-nucleoside phosphorylase	fia01100 Metabolic pathways	GO:0006213|GO:0016763|GO:0004645|GO:0006206|GO:0016757|GO:0016154
NA23_RS00405		NA23_RS00405	NA23_RS00390	566	0	0	0	0	0	0	0	0	0	0	0	0	566	1.39				1.20008	significant	pyrimidine-nucleoside phosphorylase	fia01100 Metabolic pathways	GO:0006213|GO:0016763|GO:0004645|GO:0006206|GO:0016757|GO:0016154
NA23_RS00405		NA23_RS00405	NA23_RS00395	738	78	0	0	0	0	0	0	0	0	0	0	0	748	1.39				1.20008	significant	pyrimidine-nucleoside phosphorylase	fia01100 Metabolic pathways	GO:0006213|GO:0016763|GO:0004645|GO:0006206|GO:0016757|GO:0016154
NA23_RS00410		NA23_RS00410	NA23_RS00400	509	0	0	0	0	0	0	0	0	0	0	0	0	509	-1.55					significant	phosphodiester glycosidase family protein
NA23_RS00410		NA23_RS00410	NA23_RS07255	0	0	0	0	0	0	0	0	0	800	0	0	0	800	-1.55					significant	phosphodiester glycosidase family protein
NA23_RS00410		NA23_RS00410	NA23_RS04680	0	0	0	0	0	0	0	0	0	800	0	0	0	800	-1.55					significant	phosphodiester glycosidase family protein
NA23_RS00410		NA23_RS00410	NA23_RS05630	0	48	0	182	0	0	0	0	0	800	0	0	0	830	-1.55					significant	phosphodiester glycosidase family protein
NA23_RS00410		NA23_RS00410	NA23_RS02245	0	0	0	0	0	0	0	0	0	800	0	0	102	812	-1.55					significant	phosphodiester glycosidase family protein
NA23_RS00410		NA23_RS00410	NA23_RS05970	0	0	0	0	0	0	0	0	0	800	0	0	0	800	-1.55					significant	phosphodiester glycosidase family protein
NA23_RS00410		NA23_RS00410	NA23_RS05785	0	47	0	0	0	0	0	0	0	900	0	0	158	912	-1.55					significant	phosphodiester glycosidase family protein
NA23_RS00410		NA23_RS00410	NA23_RS07250	0	0	0	0	0	0	0	0	0	800	0	0	0	800	-1.55					significant	phosphodiester glycosidase family protein
NA23_RS00410		NA23_RS00410	NA23_RS00415	753	324	0	0	0	0	0	0	0	0	0	0	0	826	-1.55					significant	phosphodiester glycosidase family protein
NA23_RS00410		NA23_RS00410	NA23_RS03350	0	59	0	0	0	0	124	0	0	900	0	0	163	921	-1.55					significant	phosphodiester glycosidase family protein
NA23_RS00410		NA23_RS00410	NA23_RS00405	576	64	0	0	0	0	0	0	0	0	0	0	0	586	-1.55					significant	phosphodiester glycosidase family protein
NA23_RS00410		NA23_RS00410	NA23_RS03000	0	0	0	0	0	0	84	0	0	900	0	0	0	904	-1.55					significant	phosphodiester glycosidase family protein
NA23_RS00410		NA23_RS00410	NA23_RS00395	509	0	0	0	0	0	0	0	0	0	0	0	0	509	-1.55					significant	phosphodiester glycosidase family protein
NA23_RS00410		NA23_RS00410	NA23_RS08700	0	46	0	0	0	0	0	0	0	800	0	0	91	811	-1.55					significant	phosphodiester glycosidase family protein
NA23_RS00410		NA23_RS00410	NA23_RS00390	402	43	0	0	0	0	0	0	0	0	0	0	0	404	-1.55					significant	phosphodiester glycosidase family protein
NA23_RS00410		NA23_RS00410	NA23_RS04230	0	0	0	0	0	0	0	0	0	800	0	0	0	800	-1.55					significant	phosphodiester glycosidase family protein
NA23_RS00410		NA23_RS00410	NA23_RS08595	0	0	0	0	0	0	0	0	0	900	0	0	0	900	-1.55					significant	phosphodiester glycosidase family protein
NA23_RS00415		NA23_RS00415	NA23_RS04500	0	57	0	501	0	0	0	0	0	0	0	0	0	509				1.11592	1.14674		reverse transcriptase-like protein		GO:0003676|GO:0004523
NA23_RS00415		NA23_RS00415	NA23_RS02615	0	0	0	498	0	0	0	0	0	0	0	0	0	498				1.11592	1.14674		reverse transcriptase-like protein		GO:0003676|GO:0004523
NA23_RS00415		NA23_RS00415	NA23_RS02465	0	0	0	416	0	0	0	0	0	0	0	0	0	416				1.11592	1.14674		reverse transcriptase-like protein		GO:0003676|GO:0004523
NA23_RS00415		NA23_RS00415	NA23_RS09395	0	0	0	360	0	0	0	0	0	0	0	0	104	402				1.11592	1.14674		reverse transcriptase-like protein		GO:0003676|GO:0004523
NA23_RS00415		NA23_RS00415	NA23_RS09045	0	116	0	326	0	0	125	0	0	0	0	0	146	495				1.11592	1.14674		reverse transcriptase-like protein		GO:0003676|GO:0004523
NA23_RS00415		NA23_RS00415	NA23_RS00390	368	114	0	0	0	0	0	0	0	0	0	0	0	416				1.11592	1.14674		reverse transcriptase-like protein		GO:0003676|GO:0004523
NA23_RS00415		NA23_RS00415	NA23_RS10430	0	48	0	554	0	0	0	0	0	0	0	0	0	557				1.11592	1.14674		reverse transcriptase-like protein		GO:0003676|GO:0004523
NA23_RS00415		NA23_RS00415	NA23_RS09265	0	123	0	0	0	0	0	0	0	0	0	0	569	605				1.11592	1.14674		reverse transcriptase-like protein		GO:0003676|GO:0004523
NA23_RS00415		NA23_RS00415	NA23_RS05090	0	295	0	514	0	0	0	0	0	0	0	0	0	642				1.11592	1.14674		reverse transcriptase-like protein		GO:0003676|GO:0004523
NA23_RS00415		NA23_RS00415	NA23_RS05735	0	187	0	0	0	0	80	0	0	0	0	0	569	649				1.11592	1.14674		reverse transcriptase-like protein		GO:0003676|GO:0004523
NA23_RS00415		NA23_RS00415	NA23_RS02730	0	114	0	464	0	0	0	0	0	0	0	0	0	504				1.11592	1.14674		reverse transcriptase-like protein		GO:0003676|GO:0004523
NA23_RS00415		NA23_RS00415	NA23_RS00795	0	0	0	512	0	0	0	0	0	0	0	0	0	512				1.11592	1.14674		reverse transcriptase-like protein		GO:0003676|GO:0004523
NA23_RS00415		NA23_RS00415	NA23_RS02580	0	296	0	0	0	0	0	0	0	0	0	0	589	698				1.11592	1.14674		reverse transcriptase-like protein		GO:0003676|GO:0004523
NA23_RS00415		NA23_RS00415	NA23_RS10180	0	187	0	0	0	0	84	0	0	0	0	0	569	650				1.11592	1.14674		reverse transcriptase-like protein		GO:0003676|GO:0004523
NA23_RS00415		NA23_RS00415	NA23_RS04580	0	0	0	558	0	0	0	0	0	0	0	0	0	558				1.11592	1.14674		reverse transcriptase-like protein		GO:0003676|GO:0004523
NA23_RS00415		NA23_RS00415	NA23_RS02475	0	0	0	411	0	0	0	0	0	0	0	0	0	411				1.11592	1.14674		reverse transcriptase-like protein		GO:0003676|GO:0004523
NA23_RS00415		NA23_RS00415	NA23_RS06350	0	42	0	401	0	0	0	0	0	0	0	0	0	401				1.11592	1.14674		reverse transcriptase-like protein		GO:0003676|GO:0004523
NA23_RS00415		NA23_RS00415	NA23_RS06285	0	0	0	414	0	0	0	0	0	0	0	0	0	414				1.11592	1.14674		reverse transcriptase-like protein		GO:0003676|GO:0004523
NA23_RS00415		NA23_RS00415	NA23_RS00295	0	0	0	157	0	0	0	0	287	0	0	0	143	439				1.11592	1.14674		reverse transcriptase-like protein		GO:0003676|GO:0004523
NA23_RS00415		NA23_RS00415	NA23_RS03480	0	93	0	355	0	0	80	0	0	0	0	0	0	414				1.11592	1.14674		reverse transcriptase-like protein		GO:0003676|GO:0004523
NA23_RS00415		NA23_RS00415	NA23_RS10295	0	0	0	426	0	0	0	0	0	0	0	0	0	426				1.11592	1.14674		reverse transcriptase-like protein		GO:0003676|GO:0004523
NA23_RS00415		NA23_RS00415	NA23_RS10110	0	121	0	0	0	0	124	0	0	0	0	0	594	660				1.11592	1.14674		reverse transcriptase-like protein		GO:0003676|GO:0004523
NA23_RS00415		NA23_RS00415	NA23_RS04840	0	0	0	447	0	0	0	0	0	0	0	0	0	447				1.11592	1.14674		reverse transcriptase-like protein		GO:0003676|GO:0004523
NA23_RS00415		NA23_RS00415	NA23_RS02825	0	43	0	0	0	0	233	0	0	0	0	0	569	656				1.11592	1.14674		reverse transcriptase-like protein		GO:0003676|GO:0004523
NA23_RS00415		NA23_RS00415	NA23_RS01260	0	42	0	406	0	0	0	0	0	0	0	0	0	406				1.11592	1.14674		reverse transcriptase-like protein		GO:0003676|GO:0004523
NA23_RS00415		NA23_RS00415	NA23_RS09710	0	0	0	440	0	0	0	0	0	0	0	0	0	440				1.11592	1.14674		reverse transcriptase-like protein		GO:0003676|GO:0004523
NA23_RS00415		NA23_RS00415	NA23_RS08030	0	42	0	400	0	0	0	0	0	0	0	0	0	400				1.11592	1.14674		reverse transcriptase-like protein		GO:0003676|GO:0004523
NA23_RS00415		NA23_RS00415	NA23_RS07855	0	0	0	539	0	0	0	0	0	0	0	0	0	539				1.11592	1.14674		reverse transcriptase-like protein		GO:0003676|GO:0004523
NA23_RS00415		NA23_RS00415	NA23_RS07520	0	42	0	444	0	0	0	0	0	0	0	0	0	444				1.11592	1.14674		reverse transcriptase-like protein		GO:0003676|GO:0004523
NA23_RS00415		NA23_RS00415	NA23_RS00395	461	116	0	0	0	0	0	0	0	0	0	0	0	503				1.11592	1.14674		reverse transcriptase-like protein		GO:0003676|GO:0004523
NA23_RS00415		NA23_RS00415	NA23_RS04495	0	187	0	391	0	0	0	0	0	0	0	0	569	767				1.11592	1.14674		reverse transcriptase-like protein		GO:0003676|GO:0004523
NA23_RS00415		NA23_RS00415	NA23_RS00310	0	58	0	383	0	0	106	0	0	0	0	0	0	435				1.11592	1.14674		reverse transcriptase-like protein		GO:0003676|GO:0004523
NA23_RS00415		NA23_RS00415	NA23_RS01425	0	187	0	460	0	0	76	0	0	0	0	0	0	558				1.11592	1.14674		reverse transcriptase-like protein		GO:0003676|GO:0004523
NA23_RS00415		NA23_RS00415	NA23_RS00385	281	43	0	202	0	0	80	0	0	0	0	0	0	427				1.11592	1.14674		reverse transcriptase-like protein		GO:0003676|GO:0004523
NA23_RS00415		NA23_RS00415	NA23_RS01720	0	0	0	426	0	0	81	0	0	0	0	0	0	449				1.11592	1.14674		reverse transcriptase-like protein		GO:0003676|GO:0004523
NA23_RS00415		NA23_RS00415	NA23_RS04550	0	0	0	524	0	0	0	0	0	0	0	0	0	524				1.11592	1.14674		reverse transcriptase-like protein		GO:0003676|GO:0004523
NA23_RS00415		NA23_RS00415	NA23_RS06090	0	48	0	554	0	0	0	0	0	0	0	0	0	557				1.11592	1.14674		reverse transcriptase-like protein		GO:0003676|GO:0004523
NA23_RS00415		NA23_RS00415	NA23_RS02575	0	111	0	393	0	0	80	0	0	0	0	0	0	460				1.11592	1.14674		reverse transcriptase-like protein		GO:0003676|GO:0004523
NA23_RS00415		NA23_RS00415	NA23_RS00410	753	324	0	0	0	0	0	0	0	0	0	0	0	826				1.11592	1.14674		reverse transcriptase-like protein		GO:0003676|GO:0004523
NA23_RS00415		NA23_RS00415	NA23_RS01840	0	301	0	458	0	0	124	0	0	0	0	0	85	655				1.11592	1.14674		reverse transcriptase-like protein		GO:0003676|GO:0004523
NA23_RS00415		NA23_RS00415	NA23_RS00400	461	0	0	0	0	0	0	0	0	0	0	0	0	461				1.11592	1.14674		reverse transcriptase-like protein		GO:0003676|GO:0004523
NA23_RS00415		NA23_RS00415	NA23_RS04925	0	0	0	590	0	0	0	0	0	0	0	0	0	590				1.11592	1.14674		reverse transcriptase-like protein		GO:0003676|GO:0004523
NA23_RS00415		NA23_RS00415	NA23_RS00405	519	122	0	282	0	0	0	0	0	0	0	0	0	670				1.11592	1.14674		reverse transcriptase-like protein		GO:0003676|GO:0004523
NA23_RS00415		NA23_RS00415	NA23_RS07485	0	117	0	0	0	0	230	0	0	0	0	0	236	435				1.11592	1.14674		reverse transcriptase-like protein		GO:0003676|GO:0004523
NA23_RS00415		NA23_RS00415	NA23_RS03015	0	0	0	451	0	0	0	0	0	0	0	0	0	451				1.11592	1.14674		reverse transcriptase-like protein		GO:0003676|GO:0004523
NA23_RS00415		NA23_RS00415	NA23_RS04895	0	0	0	487	0	0	0	0	0	0	0	0	0	487				1.11592	1.14674		reverse transcriptase-like protein		GO:0003676|GO:0004523
NA23_RS00415		NA23_RS00415	NA23_RS05920	0	0	0	581	0	0	0	0	0	0	0	0	0	581				1.11592	1.14674		reverse transcriptase-like protein		GO:0003676|GO:0004523
NA23_RS00415		NA23_RS00415	NA23_RS06470	0	0	0	479	0	0	0	0	0	0	0	0	0	479				1.11592	1.14674		reverse transcriptase-like protein		GO:0003676|GO:0004523
NA23_RS00420		NA23_RS00420	NA23_RS00430	612	327	0	0	0	0	0	0	0	0	0	0	144	757	2.01					significant	AI-2E family transporter		GO:0003674|GO:0005215|GO:0005575|GO:0005623|GO:0005886|GO:0005887|GO:0006810|GO:0008150|GO:0016020|GO:0016021|GO:0031224|GO:0031226|GO:0044425|GO:0044459|GO:0044464|GO:0051179|GO:0051234|GO:0055085|GO:0071944
NA23_RS00420		NA23_RS00420	NA23_RS00425	738	325	0	0	0	0	0	0	0	0	0	0	0	815	2.01					significant	AI-2E family transporter		GO:0003674|GO:0005215|GO:0005575|GO:0005623|GO:0005886|GO:0005887|GO:0006810|GO:0008150|GO:0016020|GO:0016021|GO:0031224|GO:0031226|GO:0044425|GO:0044459|GO:0044464|GO:0051179|GO:0051234|GO:0055085|GO:0071944
NA23_RS00420		NA23_RS00420	NA23_RS02220	0	93	0	0	0	0	74	0	0	0	0	0	589	624	2.01					significant	AI-2E family transporter		GO:0003674|GO:0005215|GO:0005575|GO:0005623|GO:0005886|GO:0005887|GO:0006810|GO:0008150|GO:0016020|GO:0016021|GO:0031224|GO:0031226|GO:0044425|GO:0044459|GO:0044464|GO:0051179|GO:0051234|GO:0055085|GO:0071944
NA23_RS00420		NA23_RS00420	NA23_RS02580	0	341	0	0	0	0	0	0	0	0	0	0	172	431	2.01					significant	AI-2E family transporter		GO:0003674|GO:0005215|GO:0005575|GO:0005623|GO:0005886|GO:0005887|GO:0006810|GO:0008150|GO:0016020|GO:0016021|GO:0031224|GO:0031226|GO:0044425|GO:0044459|GO:0044464|GO:0051179|GO:0051234|GO:0055085|GO:0071944
NA23_RS00445		NA23_RS00445	NA23_RS00455	451	0	0	0	0	0	0	0	0	0	0	0	0	451					1.77118		nucleotide sugar dehydrogenase	fia00520 Amino sugar and nucleotide sugar metabolism	GO:0016616|GO:0051287|GO:0000271|GO:0016628
NA23_RS00445		NA23_RS00445	NA23_RS00450	676	0	0	0	0	0	0	0	0	0	0	0	0	676					1.77118		nucleotide sugar dehydrogenase	fia00520 Amino sugar and nucleotide sugar metabolism	GO:0016616|GO:0051287|GO:0000271|GO:0016628
NA23_RS00445		NA23_RS00445	NA23_RS00440	657	118	0	0	0	0	0	0	0	0	0	0	0	685					1.77118		nucleotide sugar dehydrogenase	fia00520 Amino sugar and nucleotide sugar metabolism	GO:0016616|GO:0051287|GO:0000271|GO:0016628
rplU	rplU	NA23_RS00450	NA23_RS00870	0	122	0	373	0	0	0	0	0	0	0	0	0	425	-1.11					significant	50S ribosomal protein L21	fia03010 Ribosome	GO:0003723|GO:0003735|GO:0005840|GO:0006412|GO:0019843
rplU	rplU	NA23_RS00450	NA23_RS00055	0	340	0	663	0	0	0	0	0	0	0	0	0	768	-1.11					significant	50S ribosomal protein L21	fia03010 Ribosome	GO:0003723|GO:0003735|GO:0005840|GO:0006412|GO:0019843
rplU	rplU	NA23_RS00450	NA23_RS09730	0	340	0	658	0	0	0	0	0	0	0	0	0	764	-1.11					significant	50S ribosomal protein L21	fia03010 Ribosome	GO:0003723|GO:0003735|GO:0005840|GO:0006412|GO:0019843
rplU	rplU	NA23_RS00450	NA23_RS02605	0	324	0	179	0	0	0	0	0	0	0	0	0	421	-1.11					significant	50S ribosomal protein L21	fia03010 Ribosome	GO:0003723|GO:0003735|GO:0005840|GO:0006412|GO:0019843
rplU	rplU	NA23_RS00450	NA23_RS00460	418	0	0	0	0	0	0	0	0	0	0	0	0	418	-1.11					significant	50S ribosomal protein L21	fia03010 Ribosome	GO:0003723|GO:0003735|GO:0005840|GO:0006412|GO:0019843
rplU	rplU	NA23_RS00450	NA23_RS05985	0	94	0	0	0	0	110	0	351	0	0	0	105	468	-1.11					significant	50S ribosomal protein L21	fia03010 Ribosome	GO:0003723|GO:0003735|GO:0005840|GO:0006412|GO:0019843
rplU	rplU	NA23_RS00450	NA23_RS10930	0	340	0	0	0	0	80	0	0	0	0	0	162	446	-1.11					significant	50S ribosomal protein L21	fia03010 Ribosome	GO:0003723|GO:0003735|GO:0005840|GO:0006412|GO:0019843
rplU	rplU	NA23_RS00450	NA23_RS00110	0	94	0	0	0	0	110	0	351	0	0	0	105	468	-1.11					significant	50S ribosomal protein L21	fia03010 Ribosome	GO:0003723|GO:0003735|GO:0005840|GO:0006412|GO:0019843
rplU	rplU	NA23_RS00450	NA23_RS10110	0	326	0	174	0	0	0	0	0	0	0	0	0	419	-1.11					significant	50S ribosomal protein L21	fia03010 Ribosome	GO:0003723|GO:0003735|GO:0005840|GO:0006412|GO:0019843
rplU	rplU	NA23_RS00450	NA23_RS00860	0	110	0	404	0	0	0	0	0	0	0	0	143	505	-1.11					significant	50S ribosomal protein L21	fia03010 Ribosome	GO:0003723|GO:0003735|GO:0005840|GO:0006412|GO:0019843
rplU	rplU	NA23_RS00450	NA23_RS00445	676	0	0	0	0	0	0	0	0	0	0	0	0	676	-1.11					significant	50S ribosomal protein L21	fia03010 Ribosome	GO:0003723|GO:0003735|GO:0005840|GO:0006412|GO:0019843
rplU	rplU	NA23_RS00450	NA23_RS00105	0	94	0	0	0	0	110	0	351	0	0	0	105	468	-1.11					significant	50S ribosomal protein L21	fia03010 Ribosome	GO:0003723|GO:0003735|GO:0005840|GO:0006412|GO:0019843
rplU	rplU	NA23_RS00450	NA23_RS00050	0	328	0	674	0	0	0	0	0	0	0	0	0	771	-1.11					significant	50S ribosomal protein L21	fia03010 Ribosome	GO:0003723|GO:0003735|GO:0005840|GO:0006412|GO:0019843
rplU	rplU	NA23_RS00450	NA23_RS03980	0	119	0	0	0	0	80	0	352	0	0	0	183	513	-1.11					significant	50S ribosomal protein L21	fia03010 Ribosome	GO:0003723|GO:0003735|GO:0005840|GO:0006412|GO:0019843
rplU	rplU	NA23_RS00450	NA23_RS09340	0	327	0	0	0	0	75	0	0	0	0	0	160	431	-1.11					significant	50S ribosomal protein L21	fia03010 Ribosome	GO:0003723|GO:0003735|GO:0005840|GO:0006412|GO:0019843
rplU	rplU	NA23_RS00450	NA23_RS00440	533	93	0	0	0	0	0	0	0	0	0	0	0	558	-1.11					significant	50S ribosomal protein L21	fia03010 Ribosome	GO:0003723|GO:0003735|GO:0005840|GO:0006412|GO:0019843
rplU	rplU	NA23_RS00450	NA23_RS00865	0	319	0	274	0	0	0	0	0	0	0	0	0	484	-1.11					significant	50S ribosomal protein L21	fia03010 Ribosome	GO:0003723|GO:0003735|GO:0005840|GO:0006412|GO:0019843
rplU	rplU	NA23_RS00450	NA23_RS00045	0	124	0	455	0	0	0	0	0	0	0	0	85	525	-1.11					significant	50S ribosomal protein L21	fia03010 Ribosome	GO:0003723|GO:0003735|GO:0005840|GO:0006412|GO:0019843
rplU	rplU	NA23_RS00450	NA23_RS02055	0	94	0	0	0	0	110	0	351	0	0	0	105	468	-1.11					significant	50S ribosomal protein L21	fia03010 Ribosome	GO:0003723|GO:0003735|GO:0005840|GO:0006412|GO:0019843
rplU	rplU	NA23_RS00450	NA23_RS00455	549	0	0	0	0	0	0	0	0	0	0	0	0	549	-1.11					significant	50S ribosomal protein L21	fia03010 Ribosome	GO:0003723|GO:0003735|GO:0005840|GO:0006412|GO:0019843
rplU	rplU	NA23_RS00450	NA23_RS06625	0	341	0	678	0	0	0	0	0	0	0	0	0	778	-1.11					significant	50S ribosomal protein L21	fia03010 Ribosome	GO:0003723|GO:0003735|GO:0005840|GO:0006412|GO:0019843
rpmA	rpmA	NA23_RS00460	NA23_RS00455	620	0	0	0	0	0	0	0	0	0	0	0	0	620			1.73645		1.06796		50S ribosomal protein L27	fia03010 Ribosome	GO:0003735|GO:0005840|GO:0006412
rpmA	rpmA	NA23_RS00460	NA23_RS00450	418	0	0	0	0	0	0	0	0	0	0	0	0	418			1.73645		1.06796		50S ribosomal protein L27	fia03010 Ribosome	GO:0003735|GO:0005840|GO:0006412
rplM	rplM	NA23_RS00470	NA23_RS00465	580	0	0	0	0	0	0	0	0	0	0	0	0	580	0.96	-1.17664	1.20894			significant	50S ribosomal protein L13	fia03010 Ribosome	GO:0003735|GO:0005840|GO:0006412|GO:0003674|GO:0003676|GO:0003723|GO:0003729|GO:0005198|GO:0005488|GO:0005575|GO:0005622|GO:0005623|GO:0005737|GO:0005829|GO:0006518|GO:0006807|GO:0008150|GO:0008152|GO:0009058|GO:0009059|GO:0009987|GO:0010467|GO:0015934|GO:0019538|GO:0022625|GO:0022626|GO:0032991|GO:0034641|GO:0034645|GO:0043043|GO:0043170|GO:0043226|GO:0043228|GO:0043229|GO:0043232|GO:0043603|GO:…
rpsI	rpsI	NA23_RS00475	NA23_RS09740	0	124	0	0	0	0	79	0	0	0	0	0	569	621	0.85					significant	30S ribosomal protein S9	fia03010 Ribosome	GO:0003735|GO:0005840|GO:0006412|GO:0000462|GO:0003674|GO:0003676|GO:0003723|GO:0005198|GO:0005488|GO:0005575|GO:0005622|GO:0005623|GO:0005737|GO:0005829|GO:0006139|GO:0006364|GO:0006396|GO:0006518|GO:0006725|GO:0006807|GO:0008150|GO:0008152|GO:0009058|GO:0009059|GO:0009987|GO:0010467|GO:0015935|GO:0016070|GO:0016072|GO:0019538|GO:0022613|GO:0022626|GO:0022627|GO:0030490|GO:0032991|GO:0034470|GO:…
rpsI	rpsI	NA23_RS00475	NA23_RS07540	0	76	0	377	0	0	107	0	0	0	0	0	89	469	0.85					significant	30S ribosomal protein S9	fia03010 Ribosome	GO:0003735|GO:0005840|GO:0006412|GO:0000462|GO:0003674|GO:0003676|GO:0003723|GO:0005198|GO:0005488|GO:0005575|GO:0005622|GO:0005623|GO:0005737|GO:0005829|GO:0006139|GO:0006364|GO:0006396|GO:0006518|GO:0006725|GO:0006807|GO:0008150|GO:0008152|GO:0009058|GO:0009059|GO:0009987|GO:0010467|GO:0015935|GO:0016070|GO:0016072|GO:0019538|GO:0022613|GO:0022626|GO:0022627|GO:0030490|GO:0032991|GO:0034470|GO:…
rpsI	rpsI	NA23_RS00475	NA23_RS06925	0	41	0	0	0	0	0	0	0	0	0	0	426	426	0.85					significant	30S ribosomal protein S9	fia03010 Ribosome	GO:0003735|GO:0005840|GO:0006412|GO:0000462|GO:0003674|GO:0003676|GO:0003723|GO:0005198|GO:0005488|GO:0005575|GO:0005622|GO:0005623|GO:0005737|GO:0005829|GO:0006139|GO:0006364|GO:0006396|GO:0006518|GO:0006725|GO:0006807|GO:0008150|GO:0008152|GO:0009058|GO:0009059|GO:0009987|GO:0010467|GO:0015935|GO:0016070|GO:0016072|GO:0019538|GO:0022613|GO:0022626|GO:0022627|GO:0030490|GO:0032991|GO:0034470|GO:…
rpsI	rpsI	NA23_RS00475	NA23_RS00505	674	326	0	0	0	0	125	0	0	0	0	0	0	791	0.85					significant	30S ribosomal protein S9	fia03010 Ribosome	GO:0003735|GO:0005840|GO:0006412|GO:0000462|GO:0003674|GO:0003676|GO:0003723|GO:0005198|GO:0005488|GO:0005575|GO:0005622|GO:0005623|GO:0005737|GO:0005829|GO:0006139|GO:0006364|GO:0006396|GO:0006518|GO:0006725|GO:0006807|GO:0008150|GO:0008152|GO:0009058|GO:0009059|GO:0009987|GO:0010467|GO:0015935|GO:0016070|GO:0016072|GO:0019538|GO:0022613|GO:0022626|GO:0022627|GO:0030490|GO:0032991|GO:0034470|GO:…
rpsI	rpsI	NA23_RS00475	NA23_RS00485	674	326	0	0	0	0	0	0	0	0	0	0	0	771	0.85					significant	30S ribosomal protein S9	fia03010 Ribosome	GO:0003735|GO:0005840|GO:0006412|GO:0000462|GO:0003674|GO:0003676|GO:0003723|GO:0005198|GO:0005488|GO:0005575|GO:0005622|GO:0005623|GO:0005737|GO:0005829|GO:0006139|GO:0006364|GO:0006396|GO:0006518|GO:0006725|GO:0006807|GO:0008150|GO:0008152|GO:0009058|GO:0009059|GO:0009987|GO:0010467|GO:0015935|GO:0016070|GO:0016072|GO:0019538|GO:0022613|GO:0022626|GO:0022627|GO:0030490|GO:0032991|GO:0034470|GO:…
rpsI	rpsI	NA23_RS00475	NA23_RS08760	0	187	0	0	0	0	229	0	0	0	0	0	569	706	0.85					significant	30S ribosomal protein S9	fia03010 Ribosome	GO:0003735|GO:0005840|GO:0006412|GO:0000462|GO:0003674|GO:0003676|GO:0003723|GO:0005198|GO:0005488|GO:0005575|GO:0005622|GO:0005623|GO:0005737|GO:0005829|GO:0006139|GO:0006364|GO:0006396|GO:0006518|GO:0006725|GO:0006807|GO:0008150|GO:0008152|GO:0009058|GO:0009059|GO:0009987|GO:0010467|GO:0015935|GO:0016070|GO:0016072|GO:0019538|GO:0022613|GO:0022626|GO:0022627|GO:0030490|GO:0032991|GO:0034470|GO:…
rpsI	rpsI	NA23_RS00475	NA23_RS00490	674	326	0	0	0	0	83	0	0	0	0	0	0	781	0.85					significant	30S ribosomal protein S9	fia03010 Ribosome	GO:0003735|GO:0005840|GO:0006412|GO:0000462|GO:0003674|GO:0003676|GO:0003723|GO:0005198|GO:0005488|GO:0005575|GO:0005622|GO:0005623|GO:0005737|GO:0005829|GO:0006139|GO:0006364|GO:0006396|GO:0006518|GO:0006725|GO:0006807|GO:0008150|GO:0008152|GO:0009058|GO:0009059|GO:0009987|GO:0010467|GO:0015935|GO:0016070|GO:0016072|GO:0019538|GO:0022613|GO:0022626|GO:0022627|GO:0030490|GO:0032991|GO:0034470|GO:…
rpsI	rpsI	NA23_RS00475	NA23_RS03535	0	72	0	296	0	0	0	0	0	0	0	0	410	580	0.85					significant	30S ribosomal protein S9	fia03010 Ribosome	GO:0003735|GO:0005840|GO:0006412|GO:0000462|GO:0003674|GO:0003676|GO:0003723|GO:0005198|GO:0005488|GO:0005575|GO:0005622|GO:0005623|GO:0005737|GO:0005829|GO:0006139|GO:0006364|GO:0006396|GO:0006518|GO:0006725|GO:0006807|GO:0008150|GO:0008152|GO:0009058|GO:0009059|GO:0009987|GO:0010467|GO:0015935|GO:0016070|GO:0016072|GO:0019538|GO:0022613|GO:0022626|GO:0022627|GO:0030490|GO:0032991|GO:0034470|GO:…
rpsI	rpsI	NA23_RS00475	NA23_RS03895	0	0	0	394	0	0	0	0	0	0	0	0	151	463	0.85					significant	30S ribosomal protein S9	fia03010 Ribosome	GO:0003735|GO:0005840|GO:0006412|GO:0000462|GO:0003674|GO:0003676|GO:0003723|GO:0005198|GO:0005488|GO:0005575|GO:0005622|GO:0005623|GO:0005737|GO:0005829|GO:0006139|GO:0006364|GO:0006396|GO:0006518|GO:0006725|GO:0006807|GO:0008150|GO:0008152|GO:0009058|GO:0009059|GO:0009987|GO:0010467|GO:0015935|GO:0016070|GO:0016072|GO:0019538|GO:0022613|GO:0022626|GO:0022627|GO:0030490|GO:0032991|GO:0034470|GO:…
rpsI	rpsI	NA23_RS00475	NA23_RS10910	0	0	0	384	0	0	75	0	0	0	0	0	100	442	0.85					significant	30S ribosomal protein S9	fia03010 Ribosome	GO:0003735|GO:0005840|GO:0006412|GO:0000462|GO:0003674|GO:0003676|GO:0003723|GO:0005198|GO:0005488|GO:0005575|GO:0005622|GO:0005623|GO:0005737|GO:0005829|GO:0006139|GO:0006364|GO:0006396|GO:0006518|GO:0006725|GO:0006807|GO:0008150|GO:0008152|GO:0009058|GO:0009059|GO:0009987|GO:0010467|GO:0015935|GO:0016070|GO:0016072|GO:0019538|GO:0022613|GO:0022626|GO:0022627|GO:0030490|GO:0032991|GO:0034470|GO:…
rpsI	rpsI	NA23_RS00475	NA23_RS06970	0	0	0	178	0	0	111	0	0	0	0	0	569	657	0.85					significant	30S ribosomal protein S9	fia03010 Ribosome	GO:0003735|GO:0005840|GO:0006412|GO:0000462|GO:0003674|GO:0003676|GO:0003723|GO:0005198|GO:0005488|GO:0005575|GO:0005622|GO:0005623|GO:0005737|GO:0005829|GO:0006139|GO:0006364|GO:0006396|GO:0006518|GO:0006725|GO:0006807|GO:0008150|GO:0008152|GO:0009058|GO:0009059|GO:0009987|GO:0010467|GO:0015935|GO:0016070|GO:0016072|GO:0019538|GO:0022613|GO:0022626|GO:0022627|GO:0030490|GO:0032991|GO:0034470|GO:…
rpsI	rpsI	NA23_RS00475	NA23_RS09745	0	124	0	175	0	0	91	0	0	0	0	0	569	678	0.85					significant	30S ribosomal protein S9	fia03010 Ribosome	GO:0003735|GO:0005840|GO:0006412|GO:0000462|GO:0003674|GO:0003676|GO:0003723|GO:0005198|GO:0005488|GO:0005575|GO:0005622|GO:0005623|GO:0005737|GO:0005829|GO:0006139|GO:0006364|GO:0006396|GO:0006518|GO:0006725|GO:0006807|GO:0008150|GO:0008152|GO:0009058|GO:0009059|GO:0009987|GO:0010467|GO:0015935|GO:0016070|GO:0016072|GO:0019538|GO:0022613|GO:0022626|GO:0022627|GO:0030490|GO:0032991|GO:0034470|GO:…
rpsI	rpsI	NA23_RS00475	NA23_RS00500	674	326	0	0	0	0	87	0	0	0	0	0	0	782	0.85					significant	30S ribosomal protein S9	fia03010 Ribosome	GO:0003735|GO:0005840|GO:0006412|GO:0000462|GO:0003674|GO:0003676|GO:0003723|GO:0005198|GO:0005488|GO:0005575|GO:0005622|GO:0005623|GO:0005737|GO:0005829|GO:0006139|GO:0006364|GO:0006396|GO:0006518|GO:0006725|GO:0006807|GO:0008150|GO:0008152|GO:0009058|GO:0009059|GO:0009987|GO:0010467|GO:0015935|GO:0016070|GO:0016072|GO:0019538|GO:0022613|GO:0022626|GO:0022627|GO:0030490|GO:0032991|GO:0034470|GO:…
rpsI	rpsI	NA23_RS00475	NA23_RS02720	0	91	0	0	0	0	74	0	125	0	0	0	291	407	0.85					significant	30S ribosomal protein S9	fia03010 Ribosome	GO:0003735|GO:0005840|GO:0006412|GO:0000462|GO:0003674|GO:0003676|GO:0003723|GO:0005198|GO:0005488|GO:0005575|GO:0005622|GO:0005623|GO:0005737|GO:0005829|GO:0006139|GO:0006364|GO:0006396|GO:0006518|GO:0006725|GO:0006807|GO:0008150|GO:0008152|GO:0009058|GO:0009059|GO:0009987|GO:0010467|GO:0015935|GO:0016070|GO:0016072|GO:0019538|GO:0022613|GO:0022626|GO:0022627|GO:0030490|GO:0032991|GO:0034470|GO:…
rpsI	rpsI	NA23_RS00475	NA23_RS01425	0	124	0	333	0	0	72	0	0	0	0	0	0	410	0.85					significant	30S ribosomal protein S9	fia03010 Ribosome	GO:0003735|GO:0005840|GO:0006412|GO:0000462|GO:0003674|GO:0003676|GO:0003723|GO:0005198|GO:0005488|GO:0005575|GO:0005622|GO:0005623|GO:0005737|GO:0005829|GO:0006139|GO:0006364|GO:0006396|GO:0006518|GO:0006725|GO:0006807|GO:0008150|GO:0008152|GO:0009058|GO:0009059|GO:0009987|GO:0010467|GO:0015935|GO:0016070|GO:0016072|GO:0019538|GO:0022613|GO:0022626|GO:0022627|GO:0030490|GO:0032991|GO:0034470|GO:…
rpsI	rpsI	NA23_RS00475	NA23_RS08125	0	42	0	189	0	0	306	0	0	0	0	0	569	736	0.85					significant	30S ribosomal protein S9	fia03010 Ribosome	GO:0003735|GO:0005840|GO:0006412|GO:0000462|GO:0003674|GO:0003676|GO:0003723|GO:0005198|GO:0005488|GO:0005575|GO:0005622|GO:0005623|GO:0005737|GO:0005829|GO:0006139|GO:0006364|GO:0006396|GO:0006518|GO:0006725|GO:0006807|GO:0008150|GO:0008152|GO:0009058|GO:0009059|GO:0009987|GO:0010467|GO:0015935|GO:0016070|GO:0016072|GO:0019538|GO:0022613|GO:0022626|GO:0022627|GO:0030490|GO:0032991|GO:0034470|GO:…
rpsI	rpsI	NA23_RS00475	NA23_RS04860	0	82	0	0	0	0	80	0	0	0	0	0	436	482	0.85					significant	30S ribosomal protein S9	fia03010 Ribosome	GO:0003735|GO:0005840|GO:0006412|GO:0000462|GO:0003674|GO:0003676|GO:0003723|GO:0005198|GO:0005488|GO:0005575|GO:0005622|GO:0005623|GO:0005737|GO:0005829|GO:0006139|GO:0006364|GO:0006396|GO:0006518|GO:0006725|GO:0006807|GO:0008150|GO:0008152|GO:0009058|GO:0009059|GO:0009987|GO:0010467|GO:0015935|GO:0016070|GO:0016072|GO:0019538|GO:0022613|GO:0022626|GO:0022627|GO:0030490|GO:0032991|GO:0034470|GO:…
rpsI	rpsI	NA23_RS00475	NA23_RS10355	0	119	0	299	0	0	350	0	124	0	0	0	100	625	0.85					significant	30S ribosomal protein S9	fia03010 Ribosome	GO:0003735|GO:0005840|GO:0006412|GO:0000462|GO:0003674|GO:0003676|GO:0003723|GO:0005198|GO:0005488|GO:0005575|GO:0005622|GO:0005623|GO:0005737|GO:0005829|GO:0006139|GO:0006364|GO:0006396|GO:0006518|GO:0006725|GO:0006807|GO:0008150|GO:0008152|GO:0009058|GO:0009059|GO:0009987|GO:0010467|GO:0015935|GO:0016070|GO:0016072|GO:0019538|GO:0022613|GO:0022626|GO:0022627|GO:0030490|GO:0032991|GO:0034470|GO:…
rpsI	rpsI	NA23_RS00475	NA23_RS05805	0	118	0	0	0	0	0	0	0	0	0	0	569	603	0.85					significant	30S ribosomal protein S9	fia03010 Ribosome	GO:0003735|GO:0005840|GO:0006412|GO:0000462|GO:0003674|GO:0003676|GO:0003723|GO:0005198|GO:0005488|GO:0005575|GO:0005622|GO:0005623|GO:0005737|GO:0005829|GO:0006139|GO:0006364|GO:0006396|GO:0006518|GO:0006725|GO:0006807|GO:0008150|GO:0008152|GO:0009058|GO:0009059|GO:0009987|GO:0010467|GO:0015935|GO:0016070|GO:0016072|GO:0019538|GO:0022613|GO:0022626|GO:0022627|GO:0030490|GO:0032991|GO:0034470|GO:…
rpsI	rpsI	NA23_RS00475	NA23_RS09750	0	177	0	152	0	0	92	0	0	0	0	0	446	601	0.85					significant	30S ribosomal protein S9	fia03010 Ribosome	GO:0003735|GO:0005840|GO:0006412|GO:0000462|GO:0003674|GO:0003676|GO:0003723|GO:0005198|GO:0005488|GO:0005575|GO:0005622|GO:0005623|GO:0005737|GO:0005829|GO:0006139|GO:0006364|GO:0006396|GO:0006518|GO:0006725|GO:0006807|GO:0008150|GO:0008152|GO:0009058|GO:0009059|GO:0009987|GO:0010467|GO:0015935|GO:0016070|GO:0016072|GO:0019538|GO:0022613|GO:0022626|GO:0022627|GO:0030490|GO:0032991|GO:0034470|GO:…
rpsI	rpsI	NA23_RS00475	NA23_RS10940	0	318	0	160	0	0	110	0	0	0	0	0	0	445	0.85					significant	30S ribosomal protein S9	fia03010 Ribosome	GO:0003735|GO:0005840|GO:0006412|GO:0000462|GO:0003674|GO:0003676|GO:0003723|GO:0005198|GO:0005488|GO:0005575|GO:0005622|GO:0005623|GO:0005737|GO:0005829|GO:0006139|GO:0006364|GO:0006396|GO:0006518|GO:0006725|GO:0006807|GO:0008150|GO:0008152|GO:0009058|GO:0009059|GO:0009987|GO:0010467|GO:0015935|GO:0016070|GO:0016072|GO:0019538|GO:0022613|GO:0022626|GO:0022627|GO:0030490|GO:0032991|GO:0034470|GO:…
rpsI	rpsI	NA23_RS00475	NA23_RS07345	0	120	0	358	0	0	136	0	122	0	0	0	569	781	0.85					significant	30S ribosomal protein S9	fia03010 Ribosome	GO:0003735|GO:0005840|GO:0006412|GO:0000462|GO:0003674|GO:0003676|GO:0003723|GO:0005198|GO:0005488|GO:0005575|GO:0005622|GO:0005623|GO:0005737|GO:0005829|GO:0006139|GO:0006364|GO:0006396|GO:0006518|GO:0006725|GO:0006807|GO:0008150|GO:0008152|GO:0009058|GO:0009059|GO:0009987|GO:0010467|GO:0015935|GO:0016070|GO:0016072|GO:0019538|GO:0022613|GO:0022626|GO:0022627|GO:0030490|GO:0032991|GO:0034470|GO:…
rpsI	rpsI	NA23_RS00475	NA23_RS03480	0	310	0	339	0	0	80	0	0	0	0	0	61	553	0.85					significant	30S ribosomal protein S9	fia03010 Ribosome	GO:0003735|GO:0005840|GO:0006412|GO:0000462|GO:0003674|GO:0003676|GO:0003723|GO:0005198|GO:0005488|GO:0005575|GO:0005622|GO:0005623|GO:0005737|GO:0005829|GO:0006139|GO:0006364|GO:0006396|GO:0006518|GO:0006725|GO:0006807|GO:0008150|GO:0008152|GO:0009058|GO:0009059|GO:0009987|GO:0010467|GO:0015935|GO:0016070|GO:0016072|GO:0019538|GO:0022613|GO:0022626|GO:0022627|GO:0030490|GO:0032991|GO:0034470|GO:…
rpsI	rpsI	NA23_RS00475	NA23_RS00040	0	91	0	174	0	0	79	0	122	0	0	0	183	413	0.85					significant	30S ribosomal protein S9	fia03010 Ribosome	GO:0003735|GO:0005840|GO:0006412|GO:0000462|GO:0003674|GO:0003676|GO:0003723|GO:0005198|GO:0005488|GO:0005575|GO:0005622|GO:0005623|GO:0005737|GO:0005829|GO:0006139|GO:0006364|GO:0006396|GO:0006518|GO:0006725|GO:0006807|GO:0008150|GO:0008152|GO:0009058|GO:0009059|GO:0009987|GO:0010467|GO:0015935|GO:0016070|GO:0016072|GO:0019538|GO:0022613|GO:0022626|GO:0022627|GO:0030490|GO:0032991|GO:0034470|GO:…
rpsI	rpsI	NA23_RS00475	NA23_RS02580	0	117	0	0	0	0	110	0	0	0	0	0	594	653	0.85					significant	30S ribosomal protein S9	fia03010 Ribosome	GO:0003735|GO:0005840|GO:0006412|GO:0000462|GO:0003674|GO:0003676|GO:0003723|GO:0005198|GO:0005488|GO:0005575|GO:0005622|GO:0005623|GO:0005737|GO:0005829|GO:0006139|GO:0006364|GO:0006396|GO:0006518|GO:0006725|GO:0006807|GO:0008150|GO:0008152|GO:0009058|GO:0009059|GO:0009987|GO:0010467|GO:0015935|GO:0016070|GO:0016072|GO:0019538|GO:0022613|GO:0022626|GO:0022627|GO:0030490|GO:0032991|GO:0034470|GO:…
rpsI	rpsI	NA23_RS00475	NA23_RS02845	0	341	0	0	0	0	80	0	0	0	0	0	100	406	0.85					significant	30S ribosomal protein S9	fia03010 Ribosome	GO:0003735|GO:0005840|GO:0006412|GO:0000462|GO:0003674|GO:0003676|GO:0003723|GO:0005198|GO:0005488|GO:0005575|GO:0005622|GO:0005623|GO:0005737|GO:0005829|GO:0006139|GO:0006364|GO:0006396|GO:0006518|GO:0006725|GO:0006807|GO:0008150|GO:0008152|GO:0009058|GO:0009059|GO:0009987|GO:0010467|GO:0015935|GO:0016070|GO:0016072|GO:0019538|GO:0022613|GO:0022626|GO:0022627|GO:0030490|GO:0032991|GO:0034470|GO:…
rpsI	rpsI	NA23_RS00475	NA23_RS09170	0	0	0	161	0	0	0	0	122	0	0	0	569	654	0.85					significant	30S ribosomal protein S9	fia03010 Ribosome	GO:0003735|GO:0005840|GO:0006412|GO:0000462|GO:0003674|GO:0003676|GO:0003723|GO:0005198|GO:0005488|GO:0005575|GO:0005622|GO:0005623|GO:0005737|GO:0005829|GO:0006139|GO:0006364|GO:0006396|GO:0006518|GO:0006725|GO:0006807|GO:0008150|GO:0008152|GO:0009058|GO:0009059|GO:0009987|GO:0010467|GO:0015935|GO:0016070|GO:0016072|GO:0019538|GO:0022613|GO:0022626|GO:0022627|GO:0030490|GO:0032991|GO:0034470|GO:…
rpsI	rpsI	NA23_RS00475	NA23_RS08120	0	120	0	0	0	0	74	0	0	0	0	0	340	415	0.85					significant	30S ribosomal protein S9	fia03010 Ribosome	GO:0003735|GO:0005840|GO:0006412|GO:0000462|GO:0003674|GO:0003676|GO:0003723|GO:0005198|GO:0005488|GO:0005575|GO:0005622|GO:0005623|GO:0005737|GO:0005829|GO:0006139|GO:0006364|GO:0006396|GO:0006518|GO:0006725|GO:0006807|GO:0008150|GO:0008152|GO:0009058|GO:0009059|GO:0009987|GO:0010467|GO:0015935|GO:0016070|GO:0016072|GO:0019538|GO:0022613|GO:0022626|GO:0022627|GO:0030490|GO:0032991|GO:0034470|GO:…
rpsI	rpsI	NA23_RS00475	NA23_RS02805	0	341	0	0	0	0	89	0	0	0	0	0	181	465	0.85					significant	30S ribosomal protein S9	fia03010 Ribosome	GO:0003735|GO:0005840|GO:0006412|GO:0000462|GO:0003674|GO:0003676|GO:0003723|GO:0005198|GO:0005488|GO:0005575|GO:0005622|GO:0005623|GO:0005737|GO:0005829|GO:0006139|GO:0006364|GO:0006396|GO:0006518|GO:0006725|GO:0006807|GO:0008150|GO:0008152|GO:0009058|GO:0009059|GO:0009987|GO:0010467|GO:0015935|GO:0016070|GO:0016072|GO:0019538|GO:0022613|GO:0022626|GO:0022627|GO:0030490|GO:0032991|GO:0034470|GO:…
rpsI	rpsI	NA23_RS00475	NA23_RS00495	674	326	0	0	0	0	126	0	0	0	0	0	0	791	0.85					significant	30S ribosomal protein S9	fia03010 Ribosome	GO:0003735|GO:0005840|GO:0006412|GO:0000462|GO:0003674|GO:0003676|GO:0003723|GO:0005198|GO:0005488|GO:0005575|GO:0005622|GO:0005623|GO:0005737|GO:0005829|GO:0006139|GO:0006364|GO:0006396|GO:0006518|GO:0006725|GO:0006807|GO:0008150|GO:0008152|GO:0009058|GO:0009059|GO:0009987|GO:0010467|GO:0015935|GO:0016070|GO:0016072|GO:0019538|GO:0022613|GO:0022626|GO:0022627|GO:0030490|GO:0032991|GO:0034470|GO:…
rpsI	rpsI	NA23_RS00475	NA23_RS08320	0	0	0	359	0	0	79	0	0	0	0	0	116	432	0.85					significant	30S ribosomal protein S9	fia03010 Ribosome	GO:0003735|GO:0005840|GO:0006412|GO:0000462|GO:0003674|GO:0003676|GO:0003723|GO:0005198|GO:0005488|GO:0005575|GO:0005622|GO:0005623|GO:0005737|GO:0005829|GO:0006139|GO:0006364|GO:0006396|GO:0006518|GO:0006725|GO:0006807|GO:0008150|GO:0008152|GO:0009058|GO:0009059|GO:0009987|GO:0010467|GO:0015935|GO:0016070|GO:0016072|GO:0019538|GO:0022613|GO:0022626|GO:0022627|GO:0030490|GO:0032991|GO:0034470|GO:…
rpsI	rpsI	NA23_RS00475	NA23_RS00480	734	325	0	0	0	0	118	0	0	0	0	0	0	828	0.85					significant	30S ribosomal protein S9	fia03010 Ribosome	GO:0003735|GO:0005840|GO:0006412|GO:0000462|GO:0003674|GO:0003676|GO:0003723|GO:0005198|GO:0005488|GO:0005575|GO:0005622|GO:0005623|GO:0005737|GO:0005829|GO:0006139|GO:0006364|GO:0006396|GO:0006518|GO:0006725|GO:0006807|GO:0008150|GO:0008152|GO:0009058|GO:0009059|GO:0009987|GO:0010467|GO:0015935|GO:0016070|GO:0016072|GO:0019538|GO:0022613|GO:0022626|GO:0022627|GO:0030490|GO:0032991|GO:0034470|GO:…
rpsI	rpsI	NA23_RS00475	NA23_RS02285	0	295	0	0	0	0	96	0	295	0	0	0	232	608	0.85					significant	30S ribosomal protein S9	fia03010 Ribosome	GO:0003735|GO:0005840|GO:0006412|GO:0000462|GO:0003674|GO:0003676|GO:0003723|GO:0005198|GO:0005488|GO:0005575|GO:0005622|GO:0005623|GO:0005737|GO:0005829|GO:0006139|GO:0006364|GO:0006396|GO:0006518|GO:0006725|GO:0006807|GO:0008150|GO:0008152|GO:0009058|GO:0009059|GO:0009987|GO:0010467|GO:0015935|GO:0016070|GO:0016072|GO:0019538|GO:0022613|GO:0022626|GO:0022627|GO:0030490|GO:0032991|GO:0034470|GO:…
rpsI	rpsI	NA23_RS00475	NA23_RS05390	0	54	0	181	0	0	0	0	347	0	0	0	145	509	0.85					significant	30S ribosomal protein S9	fia03010 Ribosome	GO:0003735|GO:0005840|GO:0006412|GO:0000462|GO:0003674|GO:0003676|GO:0003723|GO:0005198|GO:0005488|GO:0005575|GO:0005622|GO:0005623|GO:0005737|GO:0005829|GO:0006139|GO:0006364|GO:0006396|GO:0006518|GO:0006725|GO:0006807|GO:0008150|GO:0008152|GO:0009058|GO:0009059|GO:0009987|GO:0010467|GO:0015935|GO:0016070|GO:0016072|GO:0019538|GO:0022613|GO:0022626|GO:0022627|GO:0030490|GO:0032991|GO:0034470|GO:…
rpsI	rpsI	NA23_RS00475	NA23_RS00630	0	93	0	389	0	0	0	0	0	0	0	0	56	431	0.85					significant	30S ribosomal protein S9	fia03010 Ribosome	GO:0003735|GO:0005840|GO:0006412|GO:0000462|GO:0003674|GO:0003676|GO:0003723|GO:0005198|GO:0005488|GO:0005575|GO:0005622|GO:0005623|GO:0005737|GO:0005829|GO:0006139|GO:0006364|GO:0006396|GO:0006518|GO:0006725|GO:0006807|GO:0008150|GO:0008152|GO:0009058|GO:0009059|GO:0009987|GO:0010467|GO:0015935|GO:0016070|GO:0016072|GO:0019538|GO:0022613|GO:0022626|GO:0022627|GO:0030490|GO:0032991|GO:0034470|GO:…
rpsI	rpsI	NA23_RS00475	NA23_RS05100	0	164	0	195	0	0	149	0	0	0	0	0	569	720	0.85					significant	30S ribosomal protein S9	fia03010 Ribosome	GO:0003735|GO:0005840|GO:0006412|GO:0000462|GO:0003674|GO:0003676|GO:0003723|GO:0005198|GO:0005488|GO:0005575|GO:0005622|GO:0005623|GO:0005737|GO:0005829|GO:0006139|GO:0006364|GO:0006396|GO:0006518|GO:0006725|GO:0006807|GO:0008150|GO:0008152|GO:0009058|GO:0009059|GO:0009987|GO:0010467|GO:0015935|GO:0016070|GO:0016072|GO:0019538|GO:0022613|GO:0022626|GO:0022627|GO:0030490|GO:0032991|GO:0034470|GO:…
dnaG	dnaG	NA23_RS00480	NA23_RS00505	774	325	0	333	0	0	796	0	926	0	0	0	569	999	0.83		1.06443	1.05709	1.34284	significant	DNA primase	fia03030 DNA replication	GO:0003677|GO:0006260|GO:0008270|GO:0003896|GO:0006269
dnaG	dnaG	NA23_RS00480	NA23_RS00085	0	341	0	0	0	0	80	0	0	0	0	0	573	718	0.83		1.06443	1.05709	1.34284	significant	DNA primase	fia03030 DNA replication	GO:0003677|GO:0006260|GO:0008270|GO:0003896|GO:0006269
dnaG	dnaG	NA23_RS00480	NA23_RS08185	0	0	0	0	0	0	533	0	926	0	0	0	569	983	0.83		1.06443	1.05709	1.34284	significant	DNA primase	fia03030 DNA replication	GO:0003677|GO:0006260|GO:0008270|GO:0003896|GO:0006269
dnaG	dnaG	NA23_RS00480	NA23_RS08090	0	48	0	269	0	0	666	0	926	0	0	0	569	991	0.83		1.06443	1.05709	1.34284	significant	DNA primase	fia03030 DNA replication	GO:0003677|GO:0006260|GO:0008270|GO:0003896|GO:0006269
dnaG	dnaG	NA23_RS00480	NA23_RS03340	0	64	0	0	0	0	0	0	0	0	0	0	411	425	0.83		1.06443	1.05709	1.34284	significant	DNA primase	fia03030 DNA replication	GO:0003677|GO:0006260|GO:0008270|GO:0003896|GO:0006269
dnaG	dnaG	NA23_RS00480	NA23_RS05825	0	118	0	299	0	0	769	0	926	0	0	0	569	994	0.83		1.06443	1.05709	1.34284	significant	DNA primase	fia03030 DNA replication	GO:0003677|GO:0006260|GO:0008270|GO:0003896|GO:0006269
dnaG	dnaG	NA23_RS00480	NA23_RS07330	0	0	0	0	0	0	281	0	926	0	0	0	461	968	0.83		1.06443	1.05709	1.34284	significant	DNA primase	fia03030 DNA replication	GO:0003677|GO:0006260|GO:0008270|GO:0003896|GO:0006269
dnaG	dnaG	NA23_RS00480	NA23_RS07420	0	119	0	185	0	0	123	0	0	0	0	0	229	449	0.83		1.06443	1.05709	1.34284	significant	DNA primase	fia03030 DNA replication	GO:0003677|GO:0006260|GO:0008270|GO:0003896|GO:0006269
dnaG	dnaG	NA23_RS00480	NA23_RS08230	0	0	0	320	0	0	784	0	926	0	0	0	569	994	0.83		1.06443	1.05709	1.34284	significant	DNA primase	fia03030 DNA replication	GO:0003677|GO:0006260|GO:0008270|GO:0003896|GO:0006269
dnaG	dnaG	NA23_RS00480	NA23_RS03020	0	77	0	283	0	0	83	0	122	0	0	0	93	428	0.83		1.06443	1.05709	1.34284	significant	DNA primase	fia03030 DNA replication	GO:0003677|GO:0006260|GO:0008270|GO:0003896|GO:0006269
dnaG	dnaG	NA23_RS00480	NA23_RS08135	0	0	0	0	0	0	588	0	926	0	0	0	189	973	0.83		1.06443	1.05709	1.34284	significant	DNA primase	fia03030 DNA replication	GO:0003677|GO:0006260|GO:0008270|GO:0003896|GO:0006269
dnaG	dnaG	NA23_RS00480	NA23_RS08195	0	0	0	509	0	0	624	0	926	0	0	0	569	993	0.83		1.06443	1.05709	1.34284	significant	DNA primase	fia03030 DNA replication	GO:0003677|GO:0006260|GO:0008270|GO:0003896|GO:0006269
dnaG	dnaG	NA23_RS00480	NA23_RS01475	0	122	0	0	0	0	288	0	0	0	0	0	180	442	0.83		1.06443	1.05709	1.34284	significant	DNA primase	fia03030 DNA replication	GO:0003677|GO:0006260|GO:0008270|GO:0003896|GO:0006269
dnaG	dnaG	NA23_RS00480	NA23_RS04515	0	124	0	187	0	0	834	0	926	0	0	0	569	995	0.83		1.06443	1.05709	1.34284	significant	DNA primase	fia03030 DNA replication	GO:0003677|GO:0006260|GO:0008270|GO:0003896|GO:0006269
dnaG	dnaG	NA23_RS00480	NA23_RS08070	0	114	0	0	0	0	529	0	122	0	0	0	58	608	0.83		1.06443	1.05709	1.34284	significant	DNA primase	fia03030 DNA replication	GO:0003677|GO:0006260|GO:0008270|GO:0003896|GO:0006269
dnaG	dnaG	NA23_RS00480	NA23_RS08175	0	0	0	229	0	0	311	0	926	0	0	0	569	980	0.83		1.06443	1.05709	1.34284	significant	DNA primase	fia03030 DNA replication	GO:0003677|GO:0006260|GO:0008270|GO:0003896|GO:0006269
dnaG	dnaG	NA23_RS00480	NA23_RS03515	0	123	0	492	0	0	714	0	926	0	0	0	569	995	0.83		1.06443	1.05709	1.34284	significant	DNA primase	fia03030 DNA replication	GO:0003677|GO:0006260|GO:0008270|GO:0003896|GO:0006269
dnaG	dnaG	NA23_RS00480	NA23_RS04505	0	115	0	706	0	0	82	0	122	0	0	0	196	800	0.83		1.06443	1.05709	1.34284	significant	DNA primase	fia03030 DNA replication	GO:0003677|GO:0006260|GO:0008270|GO:0003896|GO:0006269
dnaG	dnaG	NA23_RS00480	NA23_RS02580	0	332	0	0	0	0	111	0	0	0	0	0	177	468	0.83		1.06443	1.05709	1.34284	significant	DNA primase	fia03030 DNA replication	GO:0003677|GO:0006260|GO:0008270|GO:0003896|GO:0006269
dnaG	dnaG	NA23_RS00480	NA23_RS05130	0	93	0	545	0	0	305	0	436	0	0	0	98	827	0.83		1.06443	1.05709	1.34284	significant	DNA primase	fia03030 DNA replication	GO:0003677|GO:0006260|GO:0008270|GO:0003896|GO:0006269
dnaG	dnaG	NA23_RS00480	NA23_RS05000	0	124	0	248	0	0	82	0	0	0	0	0	147	415	0.83		1.06443	1.05709	1.34284	significant	DNA primase	fia03030 DNA replication	GO:0003677|GO:0006260|GO:0008270|GO:0003896|GO:0006269
dnaG	dnaG	NA23_RS00480	NA23_RS08045	0	111	0	366	0	0	80	0	122	0	0	0	76	502	0.83		1.06443	1.05709	1.34284	significant	DNA primase	fia03030 DNA replication	GO:0003677|GO:0006260|GO:0008270|GO:0003896|GO:0006269
dnaG	dnaG	NA23_RS00480	NA23_RS07430	0	124	0	0	0	0	129	0	0	0	0	0	421	519	0.83		1.06443	1.05709	1.34284	significant	DNA primase	fia03030 DNA replication	GO:0003677|GO:0006260|GO:0008270|GO:0003896|GO:0006269
dnaG	dnaG	NA23_RS00480	NA23_RS08215	0	0	0	0	0	0	635	0	926	0	0	0	363	981	0.83		1.06443	1.05709	1.34284	significant	DNA primase	fia03030 DNA replication	GO:0003677|GO:0006260|GO:0008270|GO:0003896|GO:0006269
dnaG	dnaG	NA23_RS00480	NA23_RS08235	0	47	0	0	0	0	640	0	735	0	0	0	241	921	0.83		1.06443	1.05709	1.34284	significant	DNA primase	fia03030 DNA replication	GO:0003677|GO:0006260|GO:0008270|GO:0003896|GO:0006269
dnaG	dnaG	NA23_RS00480	NA23_RS04685	0	187	0	465	0	0	80	0	372	0	0	0	569	871	0.83		1.06443	1.05709	1.34284	significant	DNA primase	fia03030 DNA replication	GO:0003677|GO:0006260|GO:0008270|GO:0003896|GO:0006269
dnaG	dnaG	NA23_RS00480	NA23_RS02885	0	121	0	0	0	0	310	0	926	0	0	0	516	975	0.83		1.06443	1.05709	1.34284	significant	DNA primase	fia03030 DNA replication	GO:0003677|GO:0006260|GO:0008270|GO:0003896|GO:0006269
dnaG	dnaG	NA23_RS00480	NA23_RS00500	774	325	0	0	0	0	152	0	0	0	0	0	0	859	0.83		1.06443	1.05709	1.34284	significant	DNA primase	fia03030 DNA replication	GO:0003677|GO:0006260|GO:0008270|GO:0003896|GO:0006269
dnaG	dnaG	NA23_RS00480	NA23_RS00090	0	96	0	283	0	0	118	0	0	0	0	0	206	485	0.83		1.06443	1.05709	1.34284	significant	DNA primase	fia03030 DNA replication	GO:0003677|GO:0006260|GO:0008270|GO:0003896|GO:0006269
dnaG	dnaG	NA23_RS00480	NA23_RS08180	0	0	0	279	0	0	691	0	926	0	0	0	457	989	0.83		1.06443	1.05709	1.34284	significant	DNA primase	fia03030 DNA replication	GO:0003677|GO:0006260|GO:0008270|GO:0003896|GO:0006269
dnaG	dnaG	NA23_RS00480	NA23_RS02265	0	0	0	0	0	0	338	0	403	0	0	0	0	587	0.83		1.06443	1.05709	1.34284	significant	DNA primase	fia03030 DNA replication	GO:0003677|GO:0006260|GO:0008270|GO:0003896|GO:0006269
dnaG	dnaG	NA23_RS00480	NA23_RS07465	0	60	0	0	0	0	740	0	926	0	0	0	569	991	0.83		1.06443	1.05709	1.34284	significant	DNA primase	fia03030 DNA replication	GO:0003677|GO:0006260|GO:0008270|GO:0003896|GO:0006269
dnaG	dnaG	NA23_RS00480	NA23_RS05100	0	187	0	0	0	0	0	0	371	0	0	0	97	497	0.83		1.06443	1.05709	1.34284	significant	DNA primase	fia03030 DNA replication	GO:0003677|GO:0006260|GO:0008270|GO:0003896|GO:0006269
dnaG	dnaG	NA23_RS00480	NA23_RS03050	0	113	0	559	0	0	313	0	792	0	0	0	169	945	0.83		1.06443	1.05709	1.34284	significant	DNA primase	fia03030 DNA replication	GO:0003677|GO:0006260|GO:0008270|GO:0003896|GO:0006269
dnaG	dnaG	NA23_RS00480	NA23_RS04865	0	47	0	0	0	0	315	0	0	0	0	0	238	459	0.83		1.06443	1.05709	1.34284	significant	DNA primase	fia03030 DNA replication	GO:0003677|GO:0006260|GO:0008270|GO:0003896|GO:0006269
dnaG	dnaG	NA23_RS00480	NA23_RS08250	0	0	0	0	0	0	781	0	926	0	0	0	381	989	0.83		1.06443	1.05709	1.34284	significant	DNA primase	fia03030 DNA replication	GO:0003677|GO:0006260|GO:0008270|GO:0003896|GO:0006269
dnaG	dnaG	NA23_RS00480	NA23_RS06960	0	148	0	283	0	0	693	0	926	0	0	0	569	992	0.83		1.06443	1.05709	1.34284	significant	DNA primase	fia03030 DNA replication	GO:0003677|GO:0006260|GO:0008270|GO:0003896|GO:0006269
dnaG	dnaG	NA23_RS00480	NA23_RS08210	0	0	0	0	0	0	686	0	926	0	0	0	569	989	0.83		1.06443	1.05709	1.34284	significant	DNA primase	fia03030 DNA replication	GO:0003677|GO:0006260|GO:0008270|GO:0003896|GO:0006269
dnaG	dnaG	NA23_RS00480	NA23_RS07955	0	112	0	0	0	0	76	0	430	0	0	0	47	494	0.83		1.06443	1.05709	1.34284	significant	DNA primase	fia03030 DNA replication	GO:0003677|GO:0006260|GO:0008270|GO:0003896|GO:0006269
dnaG	dnaG	NA23_RS00480	NA23_RS01635	0	123	0	237	0	0	708	0	0	0	0	0	569	904	0.83		1.06443	1.05709	1.34284	significant	DNA primase	fia03030 DNA replication	GO:0003677|GO:0006260|GO:0008270|GO:0003896|GO:0006269
dnaG	dnaG	NA23_RS00480	NA23_RS05080	0	59	0	197	0	0	81	0	0	0	0	0	296	445	0.83		1.06443	1.05709	1.34284	significant	DNA primase	fia03030 DNA replication	GO:0003677|GO:0006260|GO:0008270|GO:0003896|GO:0006269
dnaG	dnaG	NA23_RS00480	NA23_RS08155	0	0	0	379	0	0	624	0	926	0	0	0	569	991	0.83		1.06443	1.05709	1.34284	significant	DNA primase	fia03030 DNA replication	GO:0003677|GO:0006260|GO:0008270|GO:0003896|GO:0006269
dnaG	dnaG	NA23_RS00480	NA23_RS08080	0	113	0	266	0	0	845	0	926	0	0	0	383	994	0.83		1.06443	1.05709	1.34284	significant	DNA primase	fia03030 DNA replication	GO:0003677|GO:0006260|GO:0008270|GO:0003896|GO:0006269
dnaG	dnaG	NA23_RS00480	NA23_RS03510	0	43	0	0	0	0	624	0	926	0	0	0	569	986	0.83		1.06443	1.05709	1.34284	significant	DNA primase	fia03030 DNA replication	GO:0003677|GO:0006260|GO:0008270|GO:0003896|GO:0006269
dnaG	dnaG	NA23_RS00480	NA23_RS08065	0	74	0	0	0	0	158	0	301	0	0	0	0	407	0.83		1.06443	1.05709	1.34284	significant	DNA primase	fia03030 DNA replication	GO:0003677|GO:0006260|GO:0008270|GO:0003896|GO:0006269
dnaG	dnaG	NA23_RS00480	NA23_RS04085	0	122	0	220	0	0	151	0	371	0	0	0	90	606	0.83		1.06443	1.05709	1.34284	significant	DNA primase	fia03030 DNA replication	GO:0003677|GO:0006260|GO:0008270|GO:0003896|GO:0006269
dnaG	dnaG	NA23_RS00480	NA23_RS08170	0	0	0	239	0	0	620	0	926	0	0	0	459	986	0.83		1.06443	1.05709	1.34284	significant	DNA primase	fia03030 DNA replication	GO:0003677|GO:0006260|GO:0008270|GO:0003896|GO:0006269
dnaG	dnaG	NA23_RS00480	NA23_RS08140	0	0	0	559	0	0	740	0	926	0	0	0	569	995	0.83		1.06443	1.05709	1.34284	significant	DNA primase	fia03030 DNA replication	GO:0003677|GO:0006260|GO:0008270|GO:0003896|GO:0006269
dnaG	dnaG	NA23_RS00480	NA23_RS08190	0	0	0	521	0	0	506	0	926	0	0	0	569	991	0.83		1.06443	1.05709	1.34284	significant	DNA primase	fia03030 DNA replication	GO:0003677|GO:0006260|GO:0008270|GO:0003896|GO:0006269
dnaG	dnaG	NA23_RS00480	NA23_RS06955	0	123	0	673	0	0	769	0	926	0	0	0	569	997	0.83		1.06443	1.05709	1.34284	significant	DNA primase	fia03030 DNA replication	GO:0003677|GO:0006260|GO:0008270|GO:0003896|GO:0006269
dnaG	dnaG	NA23_RS00480	NA23_RS06020	0	124	0	232	0	0	738	0	926	0	0	0	569	993	0.83		1.06443	1.05709	1.34284	significant	DNA primase	fia03030 DNA replication	GO:0003677|GO:0006260|GO:0008270|GO:0003896|GO:0006269
dnaG	dnaG	NA23_RS00480	NA23_RS05995	0	341	0	0	0	0	623	0	440	0	0	0	575	932	0.83		1.06443	1.05709	1.34284	significant	DNA primase	fia03030 DNA replication	GO:0003677|GO:0006260|GO:0008270|GO:0003896|GO:0006269
dnaG	dnaG	NA23_RS00480	NA23_RS07665	0	341	0	0	0	0	85	0	0	0	0	0	593	733	0.83		1.06443	1.05709	1.34284	significant	DNA primase	fia03030 DNA replication	GO:0003677|GO:0006260|GO:0008270|GO:0003896|GO:0006269
dnaG	dnaG	NA23_RS00480	NA23_RS08110	0	57	0	493	0	0	229	0	0	0	0	0	211	670	0.83		1.06443	1.05709	1.34284	significant	DNA primase	fia03030 DNA replication	GO:0003677|GO:0006260|GO:0008270|GO:0003896|GO:0006269
dnaG	dnaG	NA23_RS00480	NA23_RS08150	0	0	0	322	0	0	689	0	926	0	0	0	569	992	0.83		1.06443	1.05709	1.34284	significant	DNA primase	fia03030 DNA replication	GO:0003677|GO:0006260|GO:0008270|GO:0003896|GO:0006269
dnaG	dnaG	NA23_RS00480	NA23_RS06325	0	324	0	0	0	0	80	0	122	0	0	0	76	427	0.83		1.06443	1.05709	1.34284	significant	DNA primase	fia03030 DNA replication	GO:0003677|GO:0006260|GO:0008270|GO:0003896|GO:0006269
dnaG	dnaG	NA23_RS00480	NA23_RS04980	0	46	0	153	0	0	0	0	0	0	0	0	569	621	0.83		1.06443	1.05709	1.34284	significant	DNA primase	fia03030 DNA replication	GO:0003677|GO:0006260|GO:0008270|GO:0003896|GO:0006269
dnaG	dnaG	NA23_RS00480	NA23_RS08200	0	0	0	526	0	0	717	0	926	0	0	0	236	991	0.83		1.06443	1.05709	1.34284	significant	DNA primase	fia03030 DNA replication	GO:0003677|GO:0006260|GO:0008270|GO:0003896|GO:0006269
dnaG	dnaG	NA23_RS00480	NA23_RS03935	0	90	0	237	0	0	123	0	0	0	0	0	146	410	0.83		1.06443	1.05709	1.34284	significant	DNA primase	fia03030 DNA replication	GO:0003677|GO:0006260|GO:0008270|GO:0003896|GO:0006269
dnaG	dnaG	NA23_RS00480	NA23_RS08245	0	0	0	455	0	0	796	0	926	0	0	0	569	995	0.83		1.06443	1.05709	1.34284	significant	DNA primase	fia03030 DNA replication	GO:0003677|GO:0006260|GO:0008270|GO:0003896|GO:0006269
dnaG	dnaG	NA23_RS00480	NA23_RS05025	0	0	0	512	0	0	282	0	0	0	0	0	569	835	0.83		1.06443	1.05709	1.34284	significant	DNA primase	fia03030 DNA replication	GO:0003677|GO:0006260|GO:0008270|GO:0003896|GO:0006269
dnaG	dnaG	NA23_RS00480	NA23_RS09170	0	94	0	746	0	0	81	0	0	0	0	0	59	774	0.83		1.06443	1.05709	1.34284	significant	DNA primase	fia03030 DNA replication	GO:0003677|GO:0006260|GO:0008270|GO:0003896|GO:0006269
dnaG	dnaG	NA23_RS00480	NA23_RS00490	774	325	0	349	0	0	671	0	0	0	0	0	569	983	0.83		1.06443	1.05709	1.34284	significant	DNA primase	fia03030 DNA replication	GO:0003677|GO:0006260|GO:0008270|GO:0003896|GO:0006269
dnaG	dnaG	NA23_RS00480	NA23_RS08105	0	74	0	0	0	0	577	0	926	0	0	0	569	985	0.83		1.06443	1.05709	1.34284	significant	DNA primase	fia03030 DNA replication	GO:0003677|GO:0006260|GO:0008270|GO:0003896|GO:0006269
dnaG	dnaG	NA23_RS00480	NA23_RS00365	0	43	0	0	0	0	173	0	351	0	0	0	48	445	0.83		1.06443	1.05709	1.34284	significant	DNA primase	fia03030 DNA replication	GO:0003677|GO:0006260|GO:0008270|GO:0003896|GO:0006269
dnaG	dnaG	NA23_RS00480	NA23_RS04530	0	123	0	292	0	0	791	0	926	0	0	0	569	995	0.83		1.06443	1.05709	1.34284	significant	DNA primase	fia03030 DNA replication	GO:0003677|GO:0006260|GO:0008270|GO:0003896|GO:0006269
dnaG	dnaG	NA23_RS00480	NA23_RS03505	0	121	0	422	0	0	285	0	123	0	0	0	569	837	0.83		1.06443	1.05709	1.34284	significant	DNA primase	fia03030 DNA replication	GO:0003677|GO:0006260|GO:0008270|GO:0003896|GO:0006269
dnaG	dnaG	NA23_RS00480	NA23_RS06385	0	124	0	0	0	0	645	0	0	0	0	0	0	675	0.83		1.06443	1.05709	1.34284	significant	DNA primase	fia03030 DNA replication	GO:0003677|GO:0006260|GO:0008270|GO:0003896|GO:0006269
dnaG	dnaG	NA23_RS00480	NA23_RS01365	0	90	0	0	0	0	168	0	352	0	0	0	105	502	0.83		1.06443	1.05709	1.34284	significant	DNA primase	fia03030 DNA replication	GO:0003677|GO:0006260|GO:0008270|GO:0003896|GO:0006269
dnaG	dnaG	NA23_RS00480	NA23_RS08145	0	0	0	530	0	0	624	0	926	0	0	0	277	989	0.83		1.06443	1.05709	1.34284	significant	DNA primase	fia03030 DNA replication	GO:0003677|GO:0006260|GO:0008270|GO:0003896|GO:0006269
dnaG	dnaG	NA23_RS00480	NA23_RS06970	0	187	0	0	0	0	100	0	436	0	0	0	150	602	0.83		1.06443	1.05709	1.34284	significant	DNA primase	fia03030 DNA replication	GO:0003677|GO:0006260|GO:0008270|GO:0003896|GO:0006269
dnaG	dnaG	NA23_RS00480	NA23_RS03735	0	0	0	491	0	0	718	0	926	0	0	0	569	994	0.83		1.06443	1.05709	1.34284	significant	DNA primase	fia03030 DNA replication	GO:0003677|GO:0006260|GO:0008270|GO:0003896|GO:0006269
dnaG	dnaG	NA23_RS00480	NA23_RS04655	0	124	0	633	0	0	334	0	809	0	0	0	569	979	0.83		1.06443	1.05709	1.34284	significant	DNA primase	fia03030 DNA replication	GO:0003677|GO:0006260|GO:0008270|GO:0003896|GO:0006269
dnaG	dnaG	NA23_RS00480	NA23_RS06035	0	0	0	0	0	0	302	0	122	0	0	0	104	402	0.83		1.06443	1.05709	1.34284	significant	DNA primase	fia03030 DNA replication	GO:0003677|GO:0006260|GO:0008270|GO:0003896|GO:0006269
dnaG	dnaG	NA23_RS00480	NA23_RS08160	0	0	0	0	0	0	623	0	926	0	0	0	569	986	0.83		1.06443	1.05709	1.34284	significant	DNA primase	fia03030 DNA replication	GO:0003677|GO:0006260|GO:0008270|GO:0003896|GO:0006269
dnaG	dnaG	NA23_RS00480	NA23_RS02905	0	92	0	0	0	0	0	0	371	0	0	0	0	404	0.83		1.06443	1.05709	1.34284	significant	DNA primase	fia03030 DNA replication	GO:0003677|GO:0006260|GO:0008270|GO:0003896|GO:0006269
dnaG	dnaG	NA23_RS00480	NA23_RS00475	734	325	0	0	0	0	118	0	0	0	0	0	0	828	0.83		1.06443	1.05709	1.34284	significant	DNA primase	fia03030 DNA replication	GO:0003677|GO:0006260|GO:0008270|GO:0003896|GO:0006269
dnaG	dnaG	NA23_RS00480	NA23_RS05015	0	96	0	472	0	0	748	0	926	0	0	0	431	994	0.83		1.06443	1.05709	1.34284	significant	DNA primase	fia03030 DNA replication	GO:0003677|GO:0006260|GO:0008270|GO:0003896|GO:0006269
dnaG	dnaG	NA23_RS00480	NA23_RS06965	0	187	0	216	0	0	228	0	0	0	0	0	288	602	0.83		1.06443	1.05709	1.34284	significant	DNA primase	fia03030 DNA replication	GO:0003677|GO:0006260|GO:0008270|GO:0003896|GO:0006269
dnaG	dnaG	NA23_RS00480	NA23_RS08205	0	0	0	0	0	0	294	0	926	0	0	0	569	975	0.83		1.06443	1.05709	1.34284	significant	DNA primase	fia03030 DNA replication	GO:0003677|GO:0006260|GO:0008270|GO:0003896|GO:0006269
dnaG	dnaG	NA23_RS00480	NA23_RS08095	0	92	0	222	0	0	653	0	926	0	0	0	569	990	0.83		1.06443	1.05709	1.34284	significant	DNA primase	fia03030 DNA replication	GO:0003677|GO:0006260|GO:0008270|GO:0003896|GO:0006269
dnaG	dnaG	NA23_RS00480	NA23_RS06390	0	187	0	0	0	0	796	0	926	0	0	0	427	992	0.83		1.06443	1.05709	1.34284	significant	DNA primase	fia03030 DNA replication	GO:0003677|GO:0006260|GO:0008270|GO:0003896|GO:0006269
dnaG	dnaG	NA23_RS00480	NA23_RS08240	0	75	0	212	0	0	575	0	414	0	0	0	155	818	0.83		1.06443	1.05709	1.34284	significant	DNA primase	fia03030 DNA replication	GO:0003677|GO:0006260|GO:0008270|GO:0003896|GO:0006269
dnaG	dnaG	NA23_RS00480	NA23_RS08750	0	119	0	0	0	0	138	0	351	0	0	0	148	523	0.83		1.06443	1.05709	1.34284	significant	DNA primase	fia03030 DNA replication	GO:0003677|GO:0006260|GO:0008270|GO:0003896|GO:0006269
dnaG	dnaG	NA23_RS00480	NA23_RS08075	0	121	0	0	0	0	544	0	0	0	0	0	0	582	0.83		1.06443	1.05709	1.34284	significant	DNA primase	fia03030 DNA replication	GO:0003677|GO:0006260|GO:0008270|GO:0003896|GO:0006269
dnaG	dnaG	NA23_RS00480	NA23_RS06475	0	45	0	193	0	0	83	0	0	0	0	0	446	556	0.83		1.06443	1.05709	1.34284	significant	DNA primase	fia03030 DNA replication	GO:0003677|GO:0006260|GO:0008270|GO:0003896|GO:0006269
dnaG	dnaG	NA23_RS00480	NA23_RS08325	0	0	0	533	0	0	776	0	926	0	0	0	569	996	0.83		1.06443	1.05709	1.34284	significant	DNA primase	fia03030 DNA replication	GO:0003677|GO:0006260|GO:0008270|GO:0003896|GO:0006269
dnaG	dnaG	NA23_RS00480	NA23_RS02845	0	111	0	0	0	0	193	0	351	0	0	0	48	497	0.83		1.06443	1.05709	1.34284	significant	DNA primase	fia03030 DNA replication	GO:0003677|GO:0006260|GO:0008270|GO:0003896|GO:0006269
dnaG	dnaG	NA23_RS00480	NA23_RS04850	0	75	0	234	0	0	575	0	414	0	0	0	155	823	0.83		1.06443	1.05709	1.34284	significant	DNA primase	fia03030 DNA replication	GO:0003677|GO:0006260|GO:0008270|GO:0003896|GO:0006269
dnaG	dnaG	NA23_RS00480	NA23_RS08225	0	0	0	153	0	0	690	0	926	0	0	0	569	990	0.83		1.06443	1.05709	1.34284	significant	DNA primase	fia03030 DNA replication	GO:0003677|GO:0006260|GO:0008270|GO:0003896|GO:0006269
dnaG	dnaG	NA23_RS00480	NA23_RS08330	0	187	0	261	0	0	0	0	0	0	0	0	150	444	0.83		1.06443	1.05709	1.34284	significant	DNA primase	fia03030 DNA replication	GO:0003677|GO:0006260|GO:0008270|GO:0003896|GO:0006269
dnaG	dnaG	NA23_RS00480	NA23_RS05805	0	58	0	0	0	0	124	0	436	0	0	0	0	493	0.83		1.06443	1.05709	1.34284	significant	DNA primase	fia03030 DNA replication	GO:0003677|GO:0006260|GO:0008270|GO:0003896|GO:0006269
dnaG	dnaG	NA23_RS00480	NA23_RS00665	0	119	0	0	0	0	138	0	351	0	0	0	148	523	0.83		1.06443	1.05709	1.34284	significant	DNA primase	fia03030 DNA replication	GO:0003677|GO:0006260|GO:0008270|GO:0003896|GO:0006269
dnaG	dnaG	NA23_RS00480	NA23_RS00485	774	325	0	0	0	0	0	0	0	0	0	0	0	841	0.83		1.06443	1.05709	1.34284	significant	DNA primase	fia03030 DNA replication	GO:0003677|GO:0006260|GO:0008270|GO:0003896|GO:0006269
dnaG	dnaG	NA23_RS00480	NA23_RS07345	0	114	0	294	0	0	376	0	0	0	0	0	59	583	0.83		1.06443	1.05709	1.34284	significant	DNA primase	fia03030 DNA replication	GO:0003677|GO:0006260|GO:0008270|GO:0003896|GO:0006269
dnaG	dnaG	NA23_RS00480	NA23_RS08220	0	0	0	246	0	0	746	0	926	0	0	0	569	993	0.83		1.06443	1.05709	1.34284	significant	DNA primase	fia03030 DNA replication	GO:0003677|GO:0006260|GO:0008270|GO:0003896|GO:0006269
dnaG	dnaG	NA23_RS00480	NA23_RS08085	0	113	0	562	0	0	378	0	122	0	0	0	569	891	0.83		1.06443	1.05709	1.34284	significant	DNA primase	fia03030 DNA replication	GO:0003677|GO:0006260|GO:0008270|GO:0003896|GO:0006269
dnaG	dnaG	NA23_RS00480	NA23_RS03180	0	187	0	154	0	0	84	0	0	0	0	0	164	402	0.83		1.06443	1.05709	1.34284	significant	DNA primase	fia03030 DNA replication	GO:0003677|GO:0006260|GO:0008270|GO:0003896|GO:0006269
dnaG	dnaG	NA23_RS00480	NA23_RS00735	0	0	0	385	0	0	83	0	0	0	0	0	0	411	0.83		1.06443	1.05709	1.34284	significant	DNA primase	fia03030 DNA replication	GO:0003677|GO:0006260|GO:0008270|GO:0003896|GO:0006269
dnaG	dnaG	NA23_RS00480	NA23_RS08165	0	0	0	486	0	0	657	0	926	0	0	0	569	993	0.83		1.06443	1.05709	1.34284	significant	DNA primase	fia03030 DNA replication	GO:0003677|GO:0006260|GO:0008270|GO:0003896|GO:0006269
dnaG	dnaG	NA23_RS00480	NA23_RS01645	0	83	0	0	0	0	123	0	0	0	0	0	569	623	0.83		1.06443	1.05709	1.34284	significant	DNA primase	fia03030 DNA replication	GO:0003677|GO:0006260|GO:0008270|GO:0003896|GO:0006269
dnaG	dnaG	NA23_RS00480	NA23_RS08100	0	91	0	275	0	0	623	0	926	0	0	0	569	990	0.83		1.06443	1.05709	1.34284	significant	DNA primase	fia03030 DNA replication	GO:0003677|GO:0006260|GO:0008270|GO:0003896|GO:0006269
dnaG	dnaG	NA23_RS00480	NA23_RS05020	0	59	0	530	0	0	773	0	926	0	0	0	569	996	0.83		1.06443	1.05709	1.34284	significant	DNA primase	fia03030 DNA replication	GO:0003677|GO:0006260|GO:0008270|GO:0003896|GO:0006269
dnaG	dnaG	NA23_RS00480	NA23_RS04510	0	49	0	340	0	0	83	0	0	0	0	0	569	718	0.83		1.06443	1.05709	1.34284	significant	DNA primase	fia03030 DNA replication	GO:0003677|GO:0006260|GO:0008270|GO:0003896|GO:0006269
dnaG	dnaG	NA23_RS00480	NA23_RS10055	0	118	0	171	0	0	137	0	415	0	0	0	569	811	0.83		1.06443	1.05709	1.34284	significant	DNA primase	fia03030 DNA replication	GO:0003677|GO:0006260|GO:0008270|GO:0003896|GO:0006269
dnaG	dnaG	NA23_RS00480	NA23_RS10935	0	186	0	0	0	0	135	0	122	0	0	0	173	420	0.83		1.06443	1.05709	1.34284	significant	DNA primase	fia03030 DNA replication	GO:0003677|GO:0006260|GO:0008270|GO:0003896|GO:0006269
dnaG	dnaG	NA23_RS00480	NA23_RS03745	0	0	0	0	0	0	760	0	926	0	0	0	569	991	0.83		1.06443	1.05709	1.34284	significant	DNA primase	fia03030 DNA replication	GO:0003677|GO:0006260|GO:0008270|GO:0003896|GO:0006269
dnaG	dnaG	NA23_RS00480	NA23_RS09265	0	122	0	606	0	0	72	0	122	0	0	0	241	747	0.83		1.06443	1.05709	1.34284	significant	DNA primase	fia03030 DNA replication	GO:0003677|GO:0006260|GO:0008270|GO:0003896|GO:0006269
dnaG	dnaG	NA23_RS00480	NA23_RS00495	774	325	0	0	0	0	624	0	0	0	0	0	212	948	0.83		1.06443	1.05709	1.34284	significant	DNA primase	fia03030 DNA replication	GO:0003677|GO:0006260|GO:0008270|GO:0003896|GO:0006269
dnaG	dnaG	NA23_RS00480	NA23_RS04540	0	123	0	0	0	0	705	0	926	0	0	0	569	990	0.83		1.06443	1.05709	1.34284	significant	DNA primase	fia03030 DNA replication	GO:0003677|GO:0006260|GO:0008270|GO:0003896|GO:0006269
dnaG	dnaG	NA23_RS00480	NA23_RS06980	0	44	0	0	0	0	644	0	926	0	0	0	217	977	0.83		1.06443	1.05709	1.34284	significant	DNA primase	fia03030 DNA replication	GO:0003677|GO:0006260|GO:0008270|GO:0003896|GO:0006269
dnaG	dnaG	NA23_RS00480	NA23_RS05030	0	0	0	348	0	0	123	0	122	0	0	0	423	671	0.83		1.06443	1.05709	1.34284	significant	DNA primase	fia03030 DNA replication	GO:0003677|GO:0006260|GO:0008270|GO:0003896|GO:0006269
dnaG	dnaG	NA23_RS00480	NA23_RS00730	0	0	0	0	0	0	624	0	926	0	0	0	195	975	0.83		1.06443	1.05709	1.34284	significant	DNA primase	fia03030 DNA replication	GO:0003677|GO:0006260|GO:0008270|GO:0003896|GO:0006269
dnaG	dnaG	NA23_RS00480	NA23_RS08760	0	122	0	223	0	0	159	0	774	0	0	0	240	883	0.83		1.06443	1.05709	1.34284	significant	DNA primase	fia03030 DNA replication	GO:0003677|GO:0006260|GO:0008270|GO:0003896|GO:0006269
dnaG	dnaG	NA23_RS00480	NA23_RS02635	0	187	0	0	0	0	624	0	926	0	0	0	312	982	0.83		1.06443	1.05709	1.34284	significant	DNA primase	fia03030 DNA replication	GO:0003677|GO:0006260|GO:0008270|GO:0003896|GO:0006269
dnaG	dnaG	NA23_RS00480	NA23_RS07515	0	0	0	0	0	0	126	0	122	0	0	0	281	400	0.83		1.06443	1.05709	1.34284	significant	DNA primase	fia03030 DNA replication	GO:0003677|GO:0006260|GO:0008270|GO:0003896|GO:0006269
dnaG	dnaG	NA23_RS00480	NA23_RS08130	0	0	0	211	0	0	788	0	926	0	0	0	439	992	0.83		1.06443	1.05709	1.34284	significant	DNA primase	fia03030 DNA replication	GO:0003677|GO:0006260|GO:0008270|GO:0003896|GO:0006269
dnaG	dnaG	NA23_RS00480	NA23_RS08125	0	0	0	688	0	0	356	0	436	0	0	0	82	882	0.83		1.06443	1.05709	1.34284	significant	DNA primase	fia03030 DNA replication	GO:0003677|GO:0006260|GO:0008270|GO:0003896|GO:0006269
dnaG	dnaG	NA23_RS00480	NA23_RS04520	0	124	0	319	0	0	827	0	926	0	0	0	569	996	0.83		1.06443	1.05709	1.34284	significant	DNA primase	fia03030 DNA replication	GO:0003677|GO:0006260|GO:0008270|GO:0003896|GO:0006269
dnaG	dnaG	NA23_RS00480	NA23_RS06000	0	122	0	357	0	0	0	0	415	0	0	0	0	640	0.83		1.06443	1.05709	1.34284	significant	DNA primase	fia03030 DNA replication	GO:0003677|GO:0006260|GO:0008270|GO:0003896|GO:0006269
dnaG	dnaG	NA23_RS00480	NA23_RS07590	0	118	0	173	0	0	111	0	440	0	0	0	101	614	0.83		1.06443	1.05709	1.34284	significant	DNA primase	fia03030 DNA replication	GO:0003677|GO:0006260|GO:0008270|GO:0003896|GO:0006269
dnaG	dnaG	NA23_RS00480	NA23_RS01465	0	120	0	0	0	0	308	0	0	0	0	0	192	464	0.83		1.06443	1.05709	1.34284	significant	DNA primase	fia03030 DNA replication	GO:0003677|GO:0006260|GO:0008270|GO:0003896|GO:0006269
dnaG	dnaG	NA23_RS00480	NA23_RS01505	0	116	0	0	0	0	80	0	430	0	0	0	0	495	0.83		1.06443	1.05709	1.34284	significant	DNA primase	fia03030 DNA replication	GO:0003677|GO:0006260|GO:0008270|GO:0003896|GO:0006269
dnaG	dnaG	NA23_RS00480	NA23_RS06345	0	124	0	278	0	0	147	0	122	0	0	0	315	616	0.83		1.06443	1.05709	1.34284	significant	DNA primase	fia03030 DNA replication	GO:0003677|GO:0006260|GO:0008270|GO:0003896|GO:0006269
dnaG	dnaG	NA23_RS00480	NA23_RS03350	0	58	0	0	0	0	124	0	0	0	0	0	569	613	0.83		1.06443	1.05709	1.34284	significant	DNA primase	fia03030 DNA replication	GO:0003677|GO:0006260|GO:0008270|GO:0003896|GO:0006269
rpoD	rpoD	NA23_RS00485	NA23_RS00035	0	0	0	468	0	0	0	0	0	0	0	0	0	468	1.21					significant	RNA polymerase sigma factor RpoD	fia02040 Flagellar assembly	GO:0016987|GO:0006352|GO:0003677|GO:0006355|GO:0003700
rpoD	rpoD	NA23_RS00485	NA23_RS00475	674	326	0	0	0	0	0	0	0	0	0	0	0	771	1.21					significant	RNA polymerase sigma factor RpoD	fia02040 Flagellar assembly	GO:0016987|GO:0006352|GO:0003677|GO:0006355|GO:0003700
rpoD	rpoD	NA23_RS00485	NA23_RS00480	774	325	0	0	0	0	0	0	0	0	0	0	0	841	1.21					significant	RNA polymerase sigma factor RpoD	fia02040 Flagellar assembly	GO:0016987|GO:0006352|GO:0003677|GO:0006355|GO:0003700
rpoD	rpoD	NA23_RS00485	NA23_RS10940	0	117	0	367	0	0	0	0	0	0	0	0	0	417	1.21					significant	RNA polymerase sigma factor RpoD	fia02040 Flagellar assembly	GO:0016987|GO:0006352|GO:0003677|GO:0006355|GO:0003700
rpoD	rpoD	NA23_RS00485	NA23_RS00495	845	322	0	0	0	0	0	0	0	0	0	0	0	890	1.21					significant	RNA polymerase sigma factor RpoD	fia02040 Flagellar assembly	GO:0016987|GO:0006352|GO:0003677|GO:0006355|GO:0003700
rpoD	rpoD	NA23_RS00485	NA23_RS00505	845	322	0	0	0	0	0	0	0	0	0	0	0	890	1.21					significant	RNA polymerase sigma factor RpoD	fia02040 Flagellar assembly	GO:0016987|GO:0006352|GO:0003677|GO:0006355|GO:0003700
rpoD	rpoD	NA23_RS00485	NA23_RS00500	845	322	0	226	0	0	0	0	0	0	0	0	0	911	1.21					significant	RNA polymerase sigma factor RpoD	fia02040 Flagellar assembly	GO:0016987|GO:0006352|GO:0003677|GO:0006355|GO:0003700
rpoD	rpoD	NA23_RS00485	NA23_RS00490	845	322	899	0	0	0	0	0	0	0	0	0	149	989	1.21					significant	RNA polymerase sigma factor RpoD	fia02040 Flagellar assembly	GO:0016987|GO:0006352|GO:0003677|GO:0006355|GO:0003700
NA23_RS00495		NA23_RS00495	NA23_RS04850	0	111	0	0	0	0	624	0	0	0	0	0	167	697	-1.78	-2.35037				significant	polysaccharide biosynthesis/export family protein	fia02020 Two-component system	GO:0015159|GO:0015774|GO:0016020
NA23_RS00495		NA23_RS00495	NA23_RS01165	0	47	0	0	0	0	0	0	0	0	0	0	594	596	-1.78	-2.35037				significant	polysaccharide biosynthesis/export family protein	fia02020 Two-component system	GO:0015159|GO:0015774|GO:0016020
NA23_RS00495		NA23_RS00495	NA23_RS07485	0	187	0	207	0	0	0	0	0	0	0	0	195	435	-1.78	-2.35037				significant	polysaccharide biosynthesis/export family protein	fia02020 Two-component system	GO:0015159|GO:0015774|GO:0016020
NA23_RS00495		NA23_RS00495	NA23_RS07465	0	93	0	0	0	0	569	0	0	0	0	0	0	592	-1.78	-2.35037				significant	polysaccharide biosynthesis/export family protein	fia02020 Two-component system	GO:0015159|GO:0015774|GO:0016020
NA23_RS00495		NA23_RS00495	NA23_RS08075	0	57	0	0	0	0	327	0	0	0	0	0	156	417	-1.78	-2.35037				significant	polysaccharide biosynthesis/export family protein	fia02020 Two-component system	GO:0015159|GO:0015774|GO:0016020
NA23_RS00495		NA23_RS00495	NA23_RS04520	0	161	0	0	0	0	703	0	0	0	0	0	0	740	-1.78	-2.35037				significant	polysaccharide biosynthesis/export family protein	fia02020 Two-component system	GO:0015159|GO:0015774|GO:0016020
NA23_RS00495		NA23_RS00495	NA23_RS02340	0	119	0	186	0	0	87	0	0	0	0	0	233	430	-1.78	-2.35037				significant	polysaccharide biosynthesis/export family protein	fia02020 Two-component system	GO:0015159|GO:0015774|GO:0016020
NA23_RS00495		NA23_RS00495	NA23_RS05020	0	80	0	0	0	0	624	0	0	0	0	0	0	639	-1.78	-2.35037				significant	polysaccharide biosynthesis/export family protein	fia02020 Two-component system	GO:0015159|GO:0015774|GO:0016020
NA23_RS00495		NA23_RS00495	NA23_RS08200	0	0	0	0	0	0	711	0	0	0	0	0	0	711	-1.78	-2.35037				significant	polysaccharide biosynthesis/export family protein	fia02020 Two-component system	GO:0015159|GO:0015774|GO:0016020
NA23_RS00495		NA23_RS00495	NA23_RS03885	0	119	0	0	0	0	112	0	0	0	0	0	569	633	-1.78	-2.35037				significant	polysaccharide biosynthesis/export family protein	fia02020 Two-component system	GO:0015159|GO:0015774|GO:0016020
NA23_RS00495		NA23_RS00495	NA23_RS06020	0	119	0	0	0	0	696	0	0	0	0	0	92	735	-1.78	-2.35037				significant	polysaccharide biosynthesis/export family protein	fia02020 Two-component system	GO:0015159|GO:0015774|GO:0016020
NA23_RS00495		NA23_RS00495	NA23_RS08130	0	0	0	0	0	0	729	0	0	0	0	0	0	729	-1.78	-2.35037				significant	polysaccharide biosynthesis/export family protein	fia02020 Two-component system	GO:0015159|GO:0015774|GO:0016020
NA23_RS00495		NA23_RS00495	NA23_RS01470	0	44	0	0	0	0	511	0	0	0	0	0	57	520	-1.78	-2.35037				significant	polysaccharide biosynthesis/export family protein	fia02020 Two-component system	GO:0015159|GO:0015774|GO:0016020
NA23_RS00495		NA23_RS00495	NA23_RS07335	0	0	0	0	0	0	563	0	0	0	0	0	234	650	-1.78	-2.35037				significant	polysaccharide biosynthesis/export family protein	fia02020 Two-component system	GO:0015159|GO:0015774|GO:0016020
NA23_RS00495		NA23_RS00495	NA23_RS08185	0	0	0	0	0	0	624	0	0	0	0	0	0	624	-1.78	-2.35037				significant	polysaccharide biosynthesis/export family protein	fia02020 Two-component system	GO:0015159|GO:0015774|GO:0016020
NA23_RS00495		NA23_RS00495	NA23_RS00475	674	326	0	0	0	0	126	0	0	0	0	0	0	791	-1.78	-2.35037				significant	polysaccharide biosynthesis/export family protein	fia02020 Two-component system	GO:0015159|GO:0015774|GO:0016020
NA23_RS00495		NA23_RS00495	NA23_RS04085	0	121	0	0	0	0	87	0	0	0	0	0	322	408	-1.78	-2.35037				significant	polysaccharide biosynthesis/export family protein	fia02020 Two-component system	GO:0015159|GO:0015774|GO:0016020
NA23_RS00495		NA23_RS00495	NA23_RS08100	0	44	0	0	0	0	740	0	0	0	0	0	0	740	-1.78	-2.35037				significant	polysaccharide biosynthesis/export family protein	fia02020 Two-component system	GO:0015159|GO:0015774|GO:0016020
NA23_RS00495		NA23_RS00495	NA23_RS08325	0	0	0	0	0	0	301	0	0	0	0	0	224	434	-1.78	-2.35037				significant	polysaccharide biosynthesis/export family protein	fia02020 Two-component system	GO:0015159|GO:0015774|GO:0016020
NA23_RS00495		NA23_RS00495	NA23_RS08085	0	68	0	0	0	0	734	0	0	0	0	0	0	741	-1.78	-2.35037				significant	polysaccharide biosynthesis/export family protein	fia02020 Two-component system	GO:0015159|GO:0015774|GO:0016020
NA23_RS00495		NA23_RS00495	NA23_RS05015	0	47	0	0	0	0	697	0	0	0	0	0	0	698	-1.78	-2.35037				significant	polysaccharide biosynthesis/export family protein	fia02020 Two-component system	GO:0015159|GO:0015774|GO:0016020
NA23_RS00495		NA23_RS00495	NA23_RS10940	0	336	0	0	0	0	122	0	204	0	0	0	0	495	-1.78	-2.35037				significant	polysaccharide biosynthesis/export family protein	fia02020 Two-component system	GO:0015159|GO:0015774|GO:0016020
NA23_RS00495		NA23_RS00495	NA23_RS02205	0	123	0	0	0	0	112	0	122	0	0	0	569	665	-1.78	-2.35037				significant	polysaccharide biosynthesis/export family protein	fia02020 Two-component system	GO:0015159|GO:0015774|GO:0016020
NA23_RS00495		NA23_RS00495	NA23_RS08240	0	111	0	0	0	0	624	0	0	0	0	0	167	697	-1.78	-2.35037				significant	polysaccharide biosynthesis/export family protein	fia02020 Two-component system	GO:0015159|GO:0015774|GO:0016020
NA23_RS00495		NA23_RS00495	NA23_RS03735	0	0	0	0	0	0	688	0	0	0	0	0	226	748	-1.78	-2.35037				significant	polysaccharide biosynthesis/export family protein	fia02020 Two-component system	GO:0015159|GO:0015774|GO:0016020
NA23_RS00495		NA23_RS00495	NA23_RS08220	0	0	0	0	0	0	735	0	0	0	0	0	0	735	-1.78	-2.35037				significant	polysaccharide biosynthesis/export family protein	fia02020 Two-component system	GO:0015159|GO:0015774|GO:0016020
NA23_RS00495		NA23_RS00495	NA23_RS00480	774	325	0	0	0	0	624	0	0	0	0	0	212	948	-1.78	-2.35037				significant	polysaccharide biosynthesis/export family protein	fia02020 Two-component system	GO:0015159|GO:0015774|GO:0016020
NA23_RS00495		NA23_RS00495	NA23_RS08210	0	0	0	0	0	0	768	0	0	0	0	0	0	768	-1.78	-2.35037				significant	polysaccharide biosynthesis/export family protein	fia02020 Two-component system	GO:0015159|GO:0015774|GO:0016020
NA23_RS00495		NA23_RS00495	NA23_RS08165	0	0	0	0	0	0	706	0	0	0	0	0	0	706	-1.78	-2.35037				significant	polysaccharide biosynthesis/export family protein	fia02020 Two-component system	GO:0015159|GO:0015774|GO:0016020
NA23_RS00495		NA23_RS00495	NA23_RS04515	0	149	0	0	0	0	599	0	0	0	0	0	0	644	-1.78	-2.35037				significant	polysaccharide biosynthesis/export family protein	fia02020 Two-component system	GO:0015159|GO:0015774|GO:0016020
NA23_RS00495		NA23_RS00495	NA23_RS08150	0	0	0	0	0	0	779	0	0	0	0	0	0	779	-1.78	-2.35037				significant	polysaccharide biosynthesis/export family protein	fia02020 Two-component system	GO:0015159|GO:0015774|GO:0016020
NA23_RS00495		NA23_RS00495	NA23_RS08160	0	0	0	0	0	0	711	0	0	0	0	0	56	715	-1.78	-2.35037				significant	polysaccharide biosynthesis/export family protein	fia02020 Two-component system	GO:0015159|GO:0015774|GO:0016020
NA23_RS00495		NA23_RS00495	NA23_RS00485	845	322	0	0	0	0	0	0	0	0	0	0	0	890	-1.78	-2.35037				significant	polysaccharide biosynthesis/export family protein	fia02020 Two-component system	GO:0015159|GO:0015774|GO:0016020
NA23_RS00495		NA23_RS00495	NA23_RS03745	0	0	0	0	0	0	714	0	0	0	0	0	244	774	-1.78	-2.35037				significant	polysaccharide biosynthesis/export family protein	fia02020 Two-component system	GO:0015159|GO:0015774|GO:0016020
NA23_RS00495		NA23_RS00495	NA23_RS08250	0	47	0	0	0	0	806	0	0	0	0	0	180	835	-1.78	-2.35037				significant	polysaccharide biosynthesis/export family protein	fia02020 Two-component system	GO:0015159|GO:0015774|GO:0016020
NA23_RS00495		NA23_RS00495	NA23_RS00500	845	322	0	0	0	0	87	0	0	0	0	0	56	897	-1.78	-2.35037				significant	polysaccharide biosynthesis/export family protein	fia02020 Two-component system	GO:0015159|GO:0015774|GO:0016020
NA23_RS00495		NA23_RS00495	NA23_RS08125	0	0	0	0	0	0	694	0	0	0	0	0	89	709	-1.78	-2.35037				significant	polysaccharide biosynthesis/export family protein	fia02020 Two-component system	GO:0015159|GO:0015774|GO:0016020
NA23_RS00495		NA23_RS00495	NA23_RS08225	0	0	0	0	0	0	825	0	0	0	0	0	0	825	-1.78	-2.35037				significant	polysaccharide biosynthesis/export family protein	fia02020 Two-component system	GO:0015159|GO:0015774|GO:0016020
NA23_RS00495		NA23_RS00495	NA23_RS05700	0	103	0	153	0	0	0	0	0	0	0	0	345	458	-1.78	-2.35037				significant	polysaccharide biosynthesis/export family protein	fia02020 Two-component system	GO:0015159|GO:0015774|GO:0016020
NA23_RS00495		NA23_RS00495	NA23_RS01635	0	118	0	0	0	0	565	0	0	0	0	0	231	679	-1.78	-2.35037				significant	polysaccharide biosynthesis/export family protein	fia02020 Two-component system	GO:0015159|GO:0015774|GO:0016020
NA23_RS00495		NA23_RS00495	NA23_RS08080	0	111	0	0	0	0	658	0	0	0	0	0	56	687	-1.78	-2.35037				significant	polysaccharide biosynthesis/export family protein	fia02020 Two-component system	GO:0015159|GO:0015774|GO:0016020
NA23_RS00495		NA23_RS00495	NA23_RS01465	0	43	0	0	0	0	528	0	0	0	0	0	97	556	-1.78	-2.35037				significant	polysaccharide biosynthesis/export family protein	fia02020 Two-component system	GO:0015159|GO:0015774|GO:0016020
NA23_RS00495		NA23_RS00495	NA23_RS06325	0	336	0	182	0	0	80	0	0	0	0	0	186	538	-1.78	-2.35037				significant	polysaccharide biosynthesis/export family protein	fia02020 Two-component system	GO:0015159|GO:0015774|GO:0016020
NA23_RS00495		NA23_RS00495	NA23_RS00505	845	322	0	0	0	0	949	0	0	0	0	0	233	995	-1.78	-2.35037				significant	polysaccharide biosynthesis/export family protein	fia02020 Two-component system	GO:0015159|GO:0015774|GO:0016020
NA23_RS00495		NA23_RS00495	NA23_RS08205	0	0	0	0	0	0	684	0	424	0	0	0	0	810	-1.78	-2.35037				significant	polysaccharide biosynthesis/export family protein	fia02020 Two-component system	GO:0015159|GO:0015774|GO:0016020
NA23_RS00495		NA23_RS00495	NA23_RS08105	0	42	0	0	0	0	713	0	0	0	0	0	0	713	-1.78	-2.35037				significant	polysaccharide biosynthesis/export family protein	fia02020 Two-component system	GO:0015159|GO:0015774|GO:0016020
NA23_RS00495		NA23_RS00495	NA23_RS02820	0	119	0	180	0	0	0	0	262	0	0	0	0	420	-1.78	-2.35037				significant	polysaccharide biosynthesis/export family protein	fia02020 Two-component system	GO:0015159|GO:0015774|GO:0016020
NA23_RS00495		NA23_RS00495	NA23_RS08190	0	0	0	0	0	0	673	0	0	0	0	0	0	673	-1.78	-2.35037				significant	polysaccharide biosynthesis/export family protein	fia02020 Two-component system	GO:0015159|GO:0015774|GO:0016020
NA23_RS00495		NA23_RS00495	NA23_RS06955	0	0	0	0	0	0	721	0	0	0	0	0	91	735	-1.78	-2.35037				significant	polysaccharide biosynthesis/export family protein	fia02020 Two-component system	GO:0015159|GO:0015774|GO:0016020
NA23_RS00495		NA23_RS00495	NA23_RS08170	0	0	0	0	0	0	718	0	0	0	0	0	0	718	-1.78	-2.35037				significant	polysaccharide biosynthesis/export family protein	fia02020 Two-component system	GO:0015159|GO:0015774|GO:0016020
NA23_RS00495		NA23_RS00495	NA23_RS05995	0	334	0	0	0	0	685	0	0	0	0	0	0	781	-1.78	-2.35037				significant	polysaccharide biosynthesis/export family protein	fia02020 Two-component system	GO:0015159|GO:0015774|GO:0016020
NA23_RS00495		NA23_RS00495	NA23_RS06385	0	177	0	0	0	0	651	0	0	0	0	0	0	700	-1.78	-2.35037				significant	polysaccharide biosynthesis/export family protein	fia02020 Two-component system	GO:0015159|GO:0015774|GO:0016020
NA23_RS00495		NA23_RS00495	NA23_RS08245	0	47	0	0	0	0	749	0	0	0	0	0	0	750	-1.78	-2.35037				significant	polysaccharide biosynthesis/export family protein	fia02020 Two-component system	GO:0015159|GO:0015774|GO:0016020
NA23_RS00495		NA23_RS00495	NA23_RS08145	0	0	0	160	0	0	760	0	0	0	0	0	0	789	-1.78	-2.35037				significant	polysaccharide biosynthesis/export family protein	fia02020 Two-component system	GO:0015159|GO:0015774|GO:0016020
NA23_RS00495		NA23_RS00495	NA23_RS00490	845	322	0	0	0	0	961	0	0	0	0	0	478	997	-1.78	-2.35037				significant	polysaccharide biosynthesis/export family protein	fia02020 Two-component system	GO:0015159|GO:0015774|GO:0016020
NA23_RS00495		NA23_RS00495	NA23_RS01460	0	113	0	154	0	0	529	0	0	0	0	0	98	638	-1.78	-2.35037				significant	polysaccharide biosynthesis/export family protein	fia02020 Two-component system	GO:0015159|GO:0015774|GO:0016020
NA23_RS00495		NA23_RS00495	NA23_RS08090	0	91	0	0	0	0	727	0	0	0	0	0	0	741	-1.78	-2.35037				significant	polysaccharide biosynthesis/export family protein	fia02020 Two-component system	GO:0015159|GO:0015774|GO:0016020
NA23_RS00495		NA23_RS00495	NA23_RS06980	0	42	0	0	0	0	508	0	0	0	0	0	0	508	-1.78	-2.35037				significant	polysaccharide biosynthesis/export family protein	fia02020 Two-component system	GO:0015159|GO:0015774|GO:0016020
NA23_RS00495		NA23_RS00495	NA23_RS06390	0	187	0	0	0	0	315	0	0	0	0	0	143	481	-1.78	-2.35037				significant	polysaccharide biosynthesis/export family protein	fia02020 Two-component system	GO:0015159|GO:0015774|GO:0016020
NA23_RS00495		NA23_RS00495	NA23_RS04540	0	92	0	0	0	0	690	0	0	0	0	0	0	706	-1.78	-2.35037				significant	polysaccharide biosynthesis/export family protein	fia02020 Two-component system	GO:0015159|GO:0015774|GO:0016020
NA23_RS00495		NA23_RS00495	NA23_RS05025	0	42	0	0	0	0	675	0	0	0	0	0	48	677	-1.78	-2.35037				significant	polysaccharide biosynthesis/export family protein	fia02020 Two-component system	GO:0015159|GO:0015774|GO:0016020
NA23_RS00495		NA23_RS00495	NA23_RS08215	0	0	0	0	0	0	706	0	0	0	0	0	0	706	-1.78	-2.35037				significant	polysaccharide biosynthesis/export family protein	fia02020 Two-component system	GO:0015159|GO:0015774|GO:0016020
NA23_RS00495		NA23_RS00495	NA23_RS08095	0	46	0	0	0	0	769	0	0	0	0	0	0	770	-1.78	-2.35037				significant	polysaccharide biosynthesis/export family protein	fia02020 Two-component system	GO:0015159|GO:0015774|GO:0016020
NA23_RS00495		NA23_RS00495	NA23_RS08135	0	0	0	0	0	0	712	0	0	0	0	0	0	712	-1.78	-2.35037				significant	polysaccharide biosynthesis/export family protein	fia02020 Two-component system	GO:0015159|GO:0015774|GO:0016020
NA23_RS00495		NA23_RS00495	NA23_RS06960	0	0	0	0	0	0	696	0	0	0	0	0	0	696	-1.78	-2.35037				significant	polysaccharide biosynthesis/export family protein	fia02020 Two-component system	GO:0015159|GO:0015774|GO:0016020
NA23_RS00495		NA23_RS00495	NA23_RS08195	0	0	0	0	0	0	678	0	0	0	0	0	104	699	-1.78	-2.35037				significant	polysaccharide biosynthesis/export family protein	fia02020 Two-component system	GO:0015159|GO:0015774|GO:0016020
NA23_RS00495		NA23_RS00495	NA23_RS01450	0	79	0	237	0	0	231	0	0	0	0	0	98	447	-1.78	-2.35037				significant	polysaccharide biosynthesis/export family protein	fia02020 Two-component system	GO:0015159|GO:0015774|GO:0016020
NA23_RS00495		NA23_RS00495	NA23_RS08175	0	0	0	0	0	0	749	0	0	0	0	0	0	749	-1.78	-2.35037				significant	polysaccharide biosynthesis/export family protein	fia02020 Two-component system	GO:0015159|GO:0015774|GO:0016020
NA23_RS00495		NA23_RS00495	NA23_RS04530	0	94	0	0	0	0	530	0	0	0	0	0	0	555	-1.78	-2.35037				significant	polysaccharide biosynthesis/export family protein	fia02020 Two-component system	GO:0015159|GO:0015774|GO:0016020
NA23_RS00495		NA23_RS00495	NA23_RS00430	0	60	0	0	0	0	133	0	215	0	0	0	382	551	-1.78	-2.35037				significant	polysaccharide biosynthesis/export family protein	fia02020 Two-component system	GO:0015159|GO:0015774|GO:0016020
NA23_RS00495		NA23_RS00495	NA23_RS08140	0	0	0	0	0	0	789	0	0	0	0	0	0	789	-1.78	-2.35037				significant	polysaccharide biosynthesis/export family protein	fia02020 Two-component system	GO:0015159|GO:0015774|GO:0016020
NA23_RS00495		NA23_RS00495	NA23_RS08230	0	0	0	0	0	0	781	0	0	0	0	0	0	781	-1.78	-2.35037				significant	polysaccharide biosynthesis/export family protein	fia02020 Two-component system	GO:0015159|GO:0015774|GO:0016020
NA23_RS00495		NA23_RS00495	NA23_RS08155	0	0	0	0	0	0	809	0	0	0	0	0	0	809	-1.78	-2.35037				significant	polysaccharide biosynthesis/export family protein	fia02020 Two-component system	GO:0015159|GO:0015774|GO:0016020
NA23_RS00495		NA23_RS00495	NA23_RS08180	0	0	0	0	0	0	624	0	0	0	0	0	0	624	-1.78	-2.35037				significant	polysaccharide biosynthesis/export family protein	fia02020 Two-component system	GO:0015159|GO:0015774|GO:0016020
NA23_RS00500		NA23_RS00500	NA23_RS00480	774	325	0	0	0	0	152	0	0	0	0	0	0	859		-4.47482				significant	GumC family protein	fia02020 Two-component system	GO:0009103|GO:0016020|GO:0016021|GO:0005886
NA23_RS00500		NA23_RS00500	NA23_RS00475	674	326	0	0	0	0	87	0	0	0	0	0	0	782		-4.47482				significant	GumC family protein	fia02020 Two-component system	GO:0009103|GO:0016020|GO:0016021|GO:0005886
NA23_RS00500		NA23_RS00500	NA23_RS02840	0	0	0	190	0	0	0	0	383	0	0	0	0	478		-4.47482				significant	GumC family protein	fia02020 Two-component system	GO:0009103|GO:0016020|GO:0016021|GO:0005886
NA23_RS00500		NA23_RS00500	NA23_RS00485	845	322	0	226	0	0	0	0	0	0	0	0	0	911		-4.47482				significant	GumC family protein	fia02020 Two-component system	GO:0009103|GO:0016020|GO:0016021|GO:0005886
NA23_RS00500		NA23_RS00500	NA23_RS00505	845	322	0	0	0	0	114	0	0	0	0	0	158	911		-4.47482				significant	GumC family protein	fia02020 Two-component system	GO:0009103|GO:0016020|GO:0016021|GO:0005886
NA23_RS00500		NA23_RS00500	NA23_RS00495	845	322	0	0	0	0	87	0	0	0	0	0	56	897		-4.47482				significant	GumC family protein	fia02020 Two-component system	GO:0009103|GO:0016020|GO:0016021|GO:0005886
NA23_RS00500		NA23_RS00500	NA23_RS00490	845	322	0	0	0	0	124	0	0	0	0	0	0	900		-4.47482				significant	GumC family protein	fia02020 Two-component system	GO:0009103|GO:0016020|GO:0016021|GO:0005886
NA23_RS00500		NA23_RS00500	NA23_RS07350	0	0	0	281	0	0	80	0	407	0	0	0	98	598		-4.47482				significant	GumC family protein	fia02020 Two-component system	GO:0009103|GO:0016020|GO:0016021|GO:0005886
NA23_RS00505		NA23_RS00505	NA23_RS08325	0	0	0	185	0	0	627	0	926	0	0	0	569	989	-0.49					significant	sugar transferase
NA23_RS00505		NA23_RS00505	NA23_RS06020	0	121	0	231	0	0	722	0	926	0	0	0	569	992	-0.49					significant	sugar transferase
NA23_RS00505		NA23_RS00505	NA23_RS04505	0	117	0	206	0	0	98	0	0	0	0	0	176	409	-0.49					significant	sugar transferase
NA23_RS00505		NA23_RS00505	NA23_RS03510	0	0	0	0	0	0	388	0	926	0	0	0	569	978	-0.49					significant	sugar transferase
NA23_RS00505		NA23_RS00505	NA23_RS08220	0	47	0	297	0	0	809	0	926	0	0	0	456	993	-0.49					significant	sugar transferase
NA23_RS00505		NA23_RS00505	NA23_RS04655	0	123	0	361	0	0	253	0	793	0	0	0	422	940	-0.49					significant	sugar transferase
NA23_RS00505		NA23_RS00505	NA23_RS08155	0	55	0	0	0	0	814	0	926	0	0	0	569	993	-0.49					significant	sugar transferase
NA23_RS00505		NA23_RS00505	NA23_RS08075	0	47	0	0	0	0	624	0	0	0	0	0	0	626	-0.49					significant	sugar transferase
NA23_RS00505		NA23_RS00505	NA23_RS05995	0	333	0	0	0	0	720	0	519	0	0	0	590	958	-0.49					significant	sugar transferase
NA23_RS00505		NA23_RS00505	NA23_RS06965	0	56	0	0	0	0	574	0	278	0	0	0	446	817	-0.49					significant	sugar transferase
NA23_RS00505		NA23_RS00505	NA23_RS00735	0	0	0	395	0	0	93	0	0	0	0	0	43	429	-0.49					significant	sugar transferase
NA23_RS00505		NA23_RS00505	NA23_RS04755	0	0	0	269	0	0	228	0	122	0	0	0	255	581	-0.49					significant	sugar transferase
NA23_RS00505		NA23_RS00505	NA23_RS00485	845	322	0	0	0	0	0	0	0	0	0	0	0	890	-0.49					significant	sugar transferase
NA23_RS00505		NA23_RS00505	NA23_RS04685	0	124	0	0	0	0	126	0	372	0	0	0	84	500	-0.49					significant	sugar transferase
NA23_RS00505		NA23_RS00505	NA23_RS08180	0	48	0	173	0	0	709	0	926	0	0	0	569	991	-0.49					significant	sugar transferase
NA23_RS00505		NA23_RS00505	NA23_RS05015	0	41	0	159	0	0	769	0	926	0	0	0	569	992	-0.49					significant	sugar transferase
NA23_RS00505		NA23_RS00505	NA23_RS08085	0	122	0	152	0	0	690	0	436	0	0	0	185	874	-0.49					significant	sugar transferase
NA23_RS00505		NA23_RS00505	NA23_RS06970	0	47	0	0	0	0	135	0	440	0	0	0	78	517	-0.49					significant	sugar transferase
NA23_RS00505		NA23_RS00505	NA23_RS10055	0	117	0	412	0	0	286	0	720	0	0	0	497	938	-0.49					significant	sugar transferase
NA23_RS00505		NA23_RS00505	NA23_RS08750	0	119	0	0	0	0	314	0	0	0	0	0	163	449	-0.49					significant	sugar transferase
NA23_RS00505		NA23_RS00505	NA23_RS00780	0	60	0	0	0	0	358	0	0	0	0	0	104	412	-0.49					significant	sugar transferase
NA23_RS00505		NA23_RS00505	NA23_RS08190	0	48	0	269	0	0	688	0	926	0	0	0	424	989	-0.49					significant	sugar transferase
NA23_RS00505		NA23_RS00505	NA23_RS07590	0	120	0	0	0	0	159	0	519	0	0	0	0	612	-0.49					significant	sugar transferase
NA23_RS00505		NA23_RS00505	NA23_RS08125	0	58	0	0	0	0	675	0	436	0	0	0	81	820	-0.49					significant	sugar transferase
NA23_RS00505		NA23_RS00505	NA23_RS02635	0	187	0	0	0	0	700	0	926	0	0	0	569	991	-0.49					significant	sugar transferase
NA23_RS00505		NA23_RS00505	NA23_RS02580	0	332	0	0	0	0	86	0	0	0	0	0	154	438	-0.49					significant	sugar transferase
NA23_RS00505		NA23_RS00505	NA23_RS08245	0	94	0	297	0	0	834	0	926	0	0	0	569	996	-0.49					significant	sugar transferase
NA23_RS00505		NA23_RS00505	NA23_RS02205	0	0	0	0	0	0	155	0	415	0	0	0	0	484	-0.49					significant	sugar transferase
NA23_RS00505		NA23_RS00505	NA23_RS04085	0	123	0	242	0	0	140	0	0	0	0	0	104	419	-0.49					significant	sugar transferase
NA23_RS00505		NA23_RS00505	NA23_RS08160	0	47	0	0	0	0	809	0	926	0	0	0	569	993	-0.49					significant	sugar transferase
NA23_RS00505		NA23_RS00505	NA23_RS03735	0	0	0	190	0	0	793	0	926	0	0	0	569	993	-0.49					significant	sugar transferase
NA23_RS00505		NA23_RS00505	NA23_RS02265	0	0	0	0	0	0	215	0	385	0	0	0	95	524	-0.49					significant	sugar transferase
NA23_RS00505		NA23_RS00505	NA23_RS08080	0	122	0	290	0	0	841	0	926	0	0	0	569	996	-0.49					significant	sugar transferase
NA23_RS00505		NA23_RS00505	NA23_RS02640	0	116	0	0	0	0	302	0	0	0	0	0	165	439	-0.49					significant	sugar transferase
NA23_RS00505		NA23_RS00505	NA23_RS08360	0	84	0	0	0	0	291	0	0	0	0	0	236	460	-0.49					significant	sugar transferase
NA23_RS00505		NA23_RS00505	NA23_RS08065	0	136	0	328	0	0	161	0	0	0	0	0	56	478	-0.49					significant	sugar transferase
NA23_RS00505		NA23_RS00505	NA23_RS00710	0	341	0	0	0	0	623	0	0	0	0	0	0	740	-0.49					significant	sugar transferase
NA23_RS00505		NA23_RS00505	NA23_RS07500	0	0	0	331	0	0	157	0	124	0	0	0	306	611	-0.49					significant	sugar transferase
NA23_RS00505		NA23_RS00505	NA23_RS03935	0	116	0	0	0	0	302	0	0	0	0	0	165	439	-0.49					significant	sugar transferase
NA23_RS00505		NA23_RS00505	NA23_RS07330	0	0	0	0	0	0	731	0	926	0	0	0	569	990	-0.49					significant	sugar transferase
NA23_RS00505		NA23_RS00505	NA23_RS01455	0	113	0	0	0	0	322	0	0	0	0	0	162	452	-0.49					significant	sugar transferase
NA23_RS00505		NA23_RS00505	NA23_RS05025	0	42	0	0	0	0	670	0	431	0	0	0	251	847	-0.49					significant	sugar transferase
NA23_RS00505		NA23_RS00505	NA23_RS01460	0	118	0	0	0	0	519	0	0	0	0	0	329	690	-0.49					significant	sugar transferase
NA23_RS00505		NA23_RS00505	NA23_RS08330	0	187	0	324	0	0	94	0	0	0	0	0	0	458	-0.49					significant	sugar transferase
NA23_RS00505		NA23_RS00505	NA23_RS05130	0	117	0	403	0	0	769	0	436	0	0	0	0	922	-0.49					significant	sugar transferase
NA23_RS00505		NA23_RS00505	NA23_RS08145	0	57	0	0	0	0	803	0	926	0	0	0	254	988	-0.49					significant	sugar transferase
NA23_RS00505		NA23_RS00505	NA23_RS08520	0	92	0	319	0	0	118	0	0	0	0	0	176	490	-0.49					significant	sugar transferase
NA23_RS00505		NA23_RS00505	NA23_RS03505	0	57	0	371	0	0	228	0	436	0	0	0	147	739	-0.49					significant	sugar transferase
NA23_RS00505		NA23_RS00505	NA23_RS04530	0	124	0	268	0	0	842	0	926	0	0	0	569	996	-0.49					significant	sugar transferase
NA23_RS00505		NA23_RS00505	NA23_RS06395	0	187	0	0	0	0	186	0	0	0	0	0	184	412	-0.49					significant	sugar transferase
NA23_RS00505		NA23_RS00505	NA23_RS02885	0	119	0	0	0	0	623	0	926	0	0	0	569	987	-0.49					significant	sugar transferase
NA23_RS00505		NA23_RS00505	NA23_RS08225	0	42	0	219	0	0	804	0	926	0	0	0	227	990	-0.49					significant	sugar transferase
NA23_RS00505		NA23_RS00505	NA23_RS04515	0	125	0	324	0	0	819	0	926	0	0	0	569	995	-0.49					significant	sugar transferase
NA23_RS00505		NA23_RS00505	NA23_RS04520	0	134	0	568	0	0	769	0	926	0	0	0	569	996	-0.49					significant	sugar transferase
NA23_RS00505		NA23_RS00505	NA23_RS05800	0	124	0	0	0	0	307	0	123	0	0	0	189	510	-0.49					significant	sugar transferase
NA23_RS00505		NA23_RS00505	NA23_RS08210	0	46	0	186	0	0	759	0	926	0	0	0	375	989	-0.49					significant	sugar transferase
NA23_RS00505		NA23_RS00505	NA23_RS06345	0	119	0	0	0	0	259	0	0	0	0	0	569	694	-0.49					significant	sugar transferase
NA23_RS00505		NA23_RS00505	NA23_RS05030	0	0	0	196	0	0	207	0	424	0	0	0	231	679	-0.49					significant	sugar transferase
NA23_RS00505		NA23_RS00505	NA23_RS03515	0	42	0	312	0	0	762	0	926	0	0	0	569	994	-0.49					significant	sugar transferase
NA23_RS00505		NA23_RS00505	NA23_RS00690	0	160	0	0	0	0	293	0	227	0	0	0	83	522	-0.49					significant	sugar transferase
NA23_RS00505		NA23_RS00505	NA23_RS08110	0	111	0	162	0	0	287	0	372	0	0	0	198	683	-0.49					significant	sugar transferase
NA23_RS00505		NA23_RS00505	NA23_RS05825	0	122	0	155	0	0	692	0	926	0	0	0	569	991	-0.49					significant	sugar transferase
NA23_RS00505		NA23_RS00505	NA23_RS06385	0	187	0	0	0	0	667	0	0	0	0	0	0	717	-0.49					significant	sugar transferase
NA23_RS00505		NA23_RS00505	NA23_RS04850	0	115	0	313	0	0	627	0	415	0	0	0	104	859	-0.49					significant	sugar transferase
NA23_RS00505		NA23_RS00505	NA23_RS04540	0	124	0	0	0	0	837	0	926	0	0	0	569	994	-0.49					significant	sugar transferase
NA23_RS00505		NA23_RS00505	NA23_RS08175	0	49	0	150	0	0	753	0	926	0	0	0	459	990	-0.49					significant	sugar transferase
NA23_RS00505		NA23_RS00505	NA23_RS08150	0	57	0	304	0	0	760	0	926	0	0	0	453	992	-0.49					significant	sugar transferase
NA23_RS00505		NA23_RS00505	NA23_RS08130	0	58	0	321	0	0	807	0	926	0	0	0	569	995	-0.49					significant	sugar transferase
NA23_RS00505		NA23_RS00505	NA23_RS01505	0	47	0	0	0	0	0	0	430	0	0	0	0	433	-0.49					significant	sugar transferase
NA23_RS00505		NA23_RS00505	NA23_RS05700	0	116	0	0	0	0	0	0	419	0	0	0	0	464	-0.49					significant	sugar transferase
NA23_RS00505		NA23_RS00505	NA23_RS08095	0	120	0	0	0	0	719	0	926	0	0	0	569	991	-0.49					significant	sugar transferase
NA23_RS00505		NA23_RS00505	NA23_RS06980	0	155	0	0	0	0	695	0	926	0	0	0	398	986	-0.49					significant	sugar transferase
NA23_RS00505		NA23_RS00505	NA23_RS08200	0	47	0	359	0	0	743	0	926	0	0	0	283	990	-0.49					significant	sugar transferase
NA23_RS00505		NA23_RS00505	NA23_RS00475	674	326	0	0	0	0	125	0	0	0	0	0	0	791	-0.49					significant	sugar transferase
NA23_RS00505		NA23_RS00505	NA23_RS08240	0	115	0	313	0	0	627	0	415	0	0	0	104	859	-0.49					significant	sugar transferase
NA23_RS00505		NA23_RS00505	NA23_RS08215	0	42	0	0	0	0	716	0	926	0	0	0	569	990	-0.49					significant	sugar transferase
NA23_RS00505		NA23_RS00505	NA23_RS00500	845	322	0	0	0	0	114	0	0	0	0	0	158	911	-0.49					significant	sugar transferase
NA23_RS00505		NA23_RS00505	NA23_RS07345	0	46	0	0	0	0	688	0	0	0	0	0	144	722	-0.49					significant	sugar transferase
NA23_RS00505		NA23_RS00505	NA23_RS06390	0	187	0	0	0	0	836	0	926	0	0	0	569	995	-0.49					significant	sugar transferase
NA23_RS00505		NA23_RS00505	NA23_RS07335	0	0	0	0	0	0	561	0	0	0	0	0	57	568	-0.49					significant	sugar transferase
NA23_RS00505		NA23_RS00505	NA23_RS01475	0	121	0	0	0	0	364	0	0	0	0	0	213	521	-0.49					significant	sugar transferase
NA23_RS00505		NA23_RS00505	NA23_RS08090	0	116	0	173	0	0	771	0	926	0	0	0	569	993	-0.49					significant	sugar transferase
NA23_RS00505		NA23_RS00505	NA23_RS03740	0	0	0	153	0	0	167	0	227	0	0	0	56	416	-0.49					significant	sugar transferase
NA23_RS00505		NA23_RS00505	NA23_RS05610	0	0	0	0	0	0	316	0	519	0	0	0	242	728	-0.49					significant	sugar transferase
NA23_RS00505		NA23_RS00505	NA23_RS01485	0	120	0	0	0	0	313	0	0	0	0	0	180	460	-0.49					significant	sugar transferase
NA23_RS00505		NA23_RS00505	NA23_RS08165	0	50	0	268	0	0	776	0	926	0	0	0	569	994	-0.49					significant	sugar transferase
NA23_RS00505		NA23_RS00505	NA23_RS06325	0	266	0	219	0	0	124	0	122	0	0	0	44	501	-0.49					significant	sugar transferase
NA23_RS00505		NA23_RS00505	NA23_RS08140	0	57	0	0	0	0	783	0	926	0	0	0	569	992	-0.49					significant	sugar transferase
NA23_RS00505		NA23_RS00505	NA23_RS08205	0	44	0	0	0	0	692	0	926	0	0	0	569	989	-0.49					significant	sugar transferase
NA23_RS00505		NA23_RS00505	NA23_RS00495	845	322	0	0	0	0	949	0	0	0	0	0	233	995	-0.49					significant	sugar transferase
NA23_RS00505		NA23_RS00505	NA23_RS08195	0	46	0	0	0	0	723	0	926	0	0	0	569	990	-0.49					significant	sugar transferase
NA23_RS00505		NA23_RS00505	NA23_RS03050	0	124	0	193	0	0	124	0	773	0	0	0	0	840	-0.49					significant	sugar transferase
NA23_RS00505		NA23_RS00505	NA23_RS03350	0	93	0	0	0	0	90	0	0	0	0	0	448	504	-0.49					significant	sugar transferase
NA23_RS00505		NA23_RS00505	NA23_RS00490	845	322	0	0	0	0	832	0	0	0	0	0	569	991	-0.49					significant	sugar transferase
NA23_RS00505		NA23_RS00505	NA23_RS04865	0	49	0	187	0	0	301	0	0	0	0	0	188	502	-0.49					significant	sugar transferase
NA23_RS00505		NA23_RS00505	NA23_RS08770	0	174	0	0	0	0	141	0	0	0	0	0	569	667	-0.49					significant	sugar transferase
NA23_RS00505		NA23_RS00505	NA23_RS01635	0	116	0	0	0	0	740	0	0	0	0	0	569	892	-0.49					significant	sugar transferase
NA23_RS00505		NA23_RS00505	NA23_RS08185	0	44	0	0	0	0	660	0	926	0	0	0	569	988	-0.49					significant	sugar transferase
NA23_RS00505		NA23_RS00505	NA23_RS00480	774	325	0	333	0	0	796	0	926	0	0	0	569	999	-0.49					significant	sugar transferase
NA23_RS00505		NA23_RS00505	NA23_RS01465	0	120	0	0	0	0	635	0	0	0	0	0	244	735	-0.49					significant	sugar transferase
NA23_RS00505		NA23_RS00505	NA23_RS03745	0	0	0	0	0	0	828	0	926	0	0	0	569	994	-0.49					significant	sugar transferase
NA23_RS00505		NA23_RS00505	NA23_RS08100	0	120	0	286	0	0	727	0	926	0	0	0	569	993	-0.49					significant	sugar transferase
NA23_RS00505		NA23_RS00505	NA23_RS01470	0	121	0	0	0	0	316	0	122	0	0	0	247	549	-0.49					significant	sugar transferase
NA23_RS00505		NA23_RS00505	NA23_RS08105	0	110	0	0	0	0	791	0	926	0	0	0	449	991	-0.49					significant	sugar transferase
NA23_RS00505		NA23_RS00505	NA23_RS04640	0	135	0	0	0	0	84	0	347	0	0	0	0	437	-0.49					significant	sugar transferase
NA23_RS00505		NA23_RS00505	NA23_RS00730	0	45	0	0	0	0	682	0	926	0	0	0	239	980	-0.49					significant	sugar transferase
NA23_RS00505		NA23_RS00505	NA23_RS00665	0	119	0	0	0	0	314	0	0	0	0	0	163	449	-0.49					significant	sugar transferase
NA23_RS00505		NA23_RS00505	NA23_RS08760	0	118	0	506	0	0	162	0	774	0	0	0	0	906	-0.49					significant	sugar transferase
NA23_RS00505		NA23_RS00505	NA23_RS08170	0	47	0	189	0	0	716	0	926	0	0	0	569	991	-0.49					significant	sugar transferase
NA23_RS00505		NA23_RS00505	NA23_RS08135	0	49	0	0	0	0	719	0	926	0	0	0	321	984	-0.49					significant	sugar transferase
NA23_RS00505		NA23_RS00505	NA23_RS05275	0	53	0	0	0	0	624	0	0	0	0	0	58	635	-0.49					significant	sugar transferase
NA23_RS00505		NA23_RS00505	NA23_RS00365	0	51	0	0	0	0	123	0	349	0	0	0	178	495	-0.49					significant	sugar transferase
NA23_RS00505		NA23_RS00505	NA23_RS05020	0	47	0	0	0	0	832	0	822	0	0	0	569	986	-0.49					significant	sugar transferase
NA23_RS00505		NA23_RS00505	NA23_RS08235	0	53	0	189	0	0	546	0	761	0	0	0	253	926	-0.49					significant	sugar transferase
NA23_RS00505		NA23_RS00505	NA23_RS04980	0	0	0	0	0	0	77	0	0	0	0	0	402	424	-0.49					significant	sugar transferase
NA23_RS00505		NA23_RS00505	NA23_RS06960	0	51	0	267	0	0	769	0	926	0	0	0	569	993	-0.49					significant	sugar transferase
NA23_RS00505		NA23_RS00505	NA23_RS08230	0	47	0	178	0	0	834	0	926	0	0	0	569	995	-0.49					significant	sugar transferase
NA23_RS00505		NA23_RS00505	NA23_RS05975	0	42	0	218	0	0	157	0	0	0	0	0	188	418	-0.49					significant	sugar transferase
NA23_RS00505		NA23_RS00505	NA23_RS08250	0	109	0	175	0	0	839	0	926	0	0	0	569	995	-0.49					significant	sugar transferase
NA23_RS00505		NA23_RS00505	NA23_RS06955	0	47	0	207	0	0	808	0	796	0	0	0	569	984	-0.49					significant	sugar transferase
NA23_RS00505		NA23_RS00505	NA23_RS02845	0	120	0	0	0	0	136	0	349	0	0	0	178	538	-0.49					significant	sugar transferase
NA23_RS00505		NA23_RS00505	NA23_RS07955	0	44	0	0	0	0	0	0	430	0	0	0	83	456	-0.49					significant	sugar transferase
NA23_RS00505		NA23_RS00505	NA23_RS07465	0	116	0	0	0	0	632	0	926	0	0	0	569	988	-0.49					significant	sugar transferase
NA23_RS00505		NA23_RS00505	NA23_RS00085	0	341	0	0	0	0	124	0	0	0	0	0	154	468	-0.49					significant	sugar transferase
NA23_RS00530		NA23_RS00530	NA23_RS05920	0	0	0	601	0	0	0	0	0	0	0	0	0	601	0.93					significant	glycosyltransferase		GO:0016757
NA23_RS00530		NA23_RS00530	NA23_RS06280	0	0	0	666	0	0	0	0	0	0	0	0	0	666	0.93					significant	glycosyltransferase		GO:0016757
NA23_RS00530		NA23_RS00530	NA23_RS06930	0	0	0	670	0	0	0	0	0	0	0	0	0	670	0.93					significant	glycosyltransferase		GO:0016757
NA23_RS00530		NA23_RS00530	NA23_RS03100	0	0	0	443	0	0	0	0	0	0	0	0	0	443	0.93					significant	glycosyltransferase		GO:0016757
NA23_RS00530		NA23_RS00530	NA23_RS00525	845	93	0	588	0	0	0	0	0	0	0	0	0	937	0.93					significant	glycosyltransferase		GO:0016757
NA23_RS00530		NA23_RS00530	NA23_RS04580	0	0	0	603	0	0	0	0	0	0	0	0	0	603	0.93					significant	glycosyltransferase		GO:0016757
NA23_RS00530		NA23_RS00530	NA23_RS04625	0	0	0	541	0	0	0	0	0	0	0	0	0	541	0.93					significant	glycosyltransferase		GO:0016757
NA23_RS00530		NA23_RS00530	NA23_RS00795	0	0	0	707	0	0	0	0	0	0	0	0	0	707	0.93					significant	glycosyltransferase		GO:0016757
NA23_RS00530		NA23_RS00530	NA23_RS04500	0	0	0	617	0	0	0	0	0	0	0	0	0	617	0.93					significant	glycosyltransferase		GO:0016757
NA23_RS00530		NA23_RS00530	NA23_RS04750	0	0	0	502	0	0	0	0	0	0	0	0	0	502	0.93					significant	glycosyltransferase		GO:0016757
NA23_RS00530		NA23_RS00530	NA23_RS04550	0	0	0	476	0	0	0	0	0	0	0	0	0	476	0.93					significant	glycosyltransferase		GO:0016757
NA23_RS00530		NA23_RS00530	NA23_RS10130	0	0	0	464	0	0	0	0	0	0	0	0	0	464	0.93					significant	glycosyltransferase		GO:0016757
NA23_RS00530		NA23_RS00530	NA23_RS02395	0	0	0	404	0	0	0	0	0	0	0	0	0	404	0.93					significant	glycosyltransferase		GO:0016757
NA23_RS00530		NA23_RS00530	NA23_RS04840	0	0	0	447	0	0	0	0	0	0	0	0	0	447	0.93					significant	glycosyltransferase		GO:0016757
NA23_RS00530		NA23_RS00530	NA23_RS02730	0	0	0	445	0	0	0	0	0	0	0	0	0	445	0.93					significant	glycosyltransferase		GO:0016757
NA23_RS00530		NA23_RS00530	NA23_RS08555	0	0	0	465	0	0	0	0	0	0	0	0	0	465	0.93					significant	glycosyltransferase		GO:0016757
NA23_RS00530		NA23_RS00530	NA23_RS04925	0	0	0	600	0	0	0	0	0	0	0	0	0	600	0.93					significant	glycosyltransferase		GO:0016757
NA23_RS00530		NA23_RS00530	NA23_RS07520	0	0	0	609	0	0	0	0	0	0	0	0	0	609	0.93					significant	glycosyltransferase		GO:0016757
NA23_RS00530		NA23_RS00530	NA23_RS03480	0	0	0	730	0	0	0	0	0	0	0	0	0	730	0.93					significant	glycosyltransferase		GO:0016757
NA23_RS00530		NA23_RS00530	NA23_RS06090	0	0	0	515	0	0	0	0	0	0	0	0	0	515	0.93					significant	glycosyltransferase		GO:0016757
NA23_RS00530		NA23_RS00530	NA23_RS05395	0	0	0	439	0	0	0	0	0	0	0	0	0	439	0.93					significant	glycosyltransferase		GO:0016757
NA23_RS00530		NA23_RS00530	NA23_RS05090	0	0	0	423	0	0	0	0	0	0	0	0	0	423	0.93					significant	glycosyltransferase		GO:0016757
NA23_RS00530		NA23_RS00530	NA23_RS07855	0	0	0	439	0	0	0	0	0	0	0	0	0	439	0.93					significant	glycosyltransferase		GO:0016757
NA23_RS00530		NA23_RS00530	NA23_RS00540	454	68	0	0	0	0	0	0	0	0	0	0	0	469	0.93					significant	glycosyltransferase		GO:0016757
NA23_RS00530		NA23_RS00530	NA23_RS03730	0	298	0	729	0	0	0	0	0	0	0	0	0	801	0.93					significant	glycosyltransferase		GO:0016757
NA23_RS00530		NA23_RS00530	NA23_RS03610	0	0	0	572	0	0	0	0	0	0	0	0	0	572	0.93					significant	glycosyltransferase		GO:0016757
NA23_RS00530		NA23_RS00530	NA23_RS02465	0	0	0	400	0	0	0	0	0	0	0	0	0	400	0.93					significant	glycosyltransferase		GO:0016757
NA23_RS00530		NA23_RS00530	NA23_RS09395	0	0	0	553	0	0	0	0	0	0	0	0	0	553	0.93					significant	glycosyltransferase		GO:0016757
NA23_RS00530		NA23_RS00530	NA23_RS03950	0	0	0	431	0	0	0	0	0	0	0	0	0	431	0.93					significant	glycosyltransferase		GO:0016757
NA23_RS00530		NA23_RS00530	NA23_RS01425	0	0	0	662	0	0	0	0	0	0	0	0	0	662	0.93					significant	glycosyltransferase		GO:0016757
NA23_RS00530		NA23_RS00530	NA23_RS02470	0	0	0	434	0	0	0	0	0	0	0	0	0	434	0.93					significant	glycosyltransferase		GO:0016757
NA23_RS00530		NA23_RS00530	NA23_RS00040	0	0	0	568	0	0	0	0	0	0	0	0	0	568	0.93					significant	glycosyltransferase		GO:0016757
NA23_RS00530		NA23_RS00530	NA23_RS04895	0	0	0	456	0	0	0	0	0	0	0	0	0	456	0.93					significant	glycosyltransferase		GO:0016757
NA23_RS00530		NA23_RS00530	NA23_RS00310	0	0	0	500	0	0	0	0	0	0	0	0	0	500	0.93					significant	glycosyltransferase		GO:0016757
NA23_RS00530		NA23_RS00530	NA23_RS09710	0	0	0	710	0	0	0	0	0	0	0	0	0	710	0.93					significant	glycosyltransferase		GO:0016757
NA23_RS00530		NA23_RS00530	NA23_RS09800	0	0	0	478	0	0	0	0	0	0	0	0	0	478	0.93					significant	glycosyltransferase		GO:0016757
NA23_RS00530		NA23_RS00530	NA23_RS10295	0	0	0	498	0	0	0	0	0	0	0	0	0	498	0.93					significant	glycosyltransferase		GO:0016757
NA23_RS00530		NA23_RS00530	NA23_RS03605	0	0	0	550	0	0	0	0	0	0	0	0	0	550	0.93					significant	glycosyltransferase		GO:0016757
NA23_RS00530		NA23_RS00530	NA23_RS01260	0	0	0	663	0	0	0	0	0	0	0	0	0	663	0.93					significant	glycosyltransferase		GO:0016757
NA23_RS00530		NA23_RS00530	NA23_RS07985	0	0	0	477	0	0	0	0	0	0	0	0	0	477	0.93					significant	glycosyltransferase		GO:0016757
NA23_RS00530		NA23_RS00530	NA23_RS02235	0	0	0	461	0	0	0	0	0	0	0	0	0	461	0.93					significant	glycosyltransferase		GO:0016757
NA23_RS00530		NA23_RS00530	NA23_RS06320	0	0	0	453	0	0	0	0	0	0	0	0	0	453	0.93					significant	glycosyltransferase		GO:0016757
NA23_RS00530		NA23_RS00530	NA23_RS00300	0	0	0	689	0	0	0	0	0	0	0	0	0	689	0.93					significant	glycosyltransferase		GO:0016757
NA23_RS00530		NA23_RS00530	NA23_RS03895	0	0	0	503	0	0	0	0	0	0	0	0	0	503	0.93					significant	glycosyltransferase		GO:0016757
NA23_RS00530		NA23_RS00530	NA23_RS00535	643	119	0	186	0	0	0	0	0	0	0	0	0	721	0.93					significant	glycosyltransferase		GO:0016757
NA23_RS00530		NA23_RS00530	NA23_RS00520	727	0	0	0	0	0	0	0	0	0	0	0	0	727	0.93					significant	glycosyltransferase		GO:0016757
NA23_RS00530		NA23_RS00530	NA23_RS02475	0	0	0	474	0	0	0	0	0	0	0	0	0	474	0.93					significant	glycosyltransferase		GO:0016757
NA23_RS00530		NA23_RS00530	NA23_RS10430	0	0	0	515	0	0	0	0	0	0	0	0	0	515	0.93					significant	glycosyltransferase		GO:0016757
NA23_RS00530		NA23_RS00530	NA23_RS06350	0	0	0	566	0	0	0	0	0	0	0	0	0	566	0.93					significant	glycosyltransferase		GO:0016757
NA23_RS00530		NA23_RS00530	NA23_RS02575	0	0	0	445	0	0	0	0	0	0	0	0	0	445	0.93					significant	glycosyltransferase		GO:0016757
NA23_RS00530		NA23_RS00530	NA23_RS06470	0	0	0	690	0	0	0	0	0	0	0	0	0	690	0.93					significant	glycosyltransferase		GO:0016757
NA23_RS00535		NA23_RS00535	NA23_RS05920	0	0	0	462	0	0	0	0	0	0	0	0	0	462	-3.02					significant	O-antigen polysaccharide polymerase Wzy
NA23_RS00535		NA23_RS00535	NA23_RS07855	0	0	0	474	0	0	0	0	0	0	0	0	0	474	-3.02					significant	O-antigen polysaccharide polymerase Wzy
NA23_RS00535		NA23_RS00535	NA23_RS09710	0	0	0	377	0	0	80	0	0	0	0	0	0	402	-3.02					significant	O-antigen polysaccharide polymerase Wzy
NA23_RS00535		NA23_RS00535	NA23_RS10730	402	0	0	0	0	0	0	0	0	0	0	0	0	402	-3.02					significant	O-antigen polysaccharide polymerase Wzy
NA23_RS00535		NA23_RS00535	NA23_RS02465	0	0	0	405	0	0	0	0	0	0	0	0	0	405	-3.02					significant	O-antigen polysaccharide polymerase Wzy
NA23_RS00535		NA23_RS00535	NA23_RS00525	643	46	0	0	0	0	80	0	0	0	0	0	0	659	-3.02					significant	O-antigen polysaccharide polymerase Wzy
NA23_RS00535		NA23_RS00535	NA23_RS06470	0	0	0	429	0	0	0	0	0	0	0	0	0	429	-3.02					significant	O-antigen polysaccharide polymerase Wzy
NA23_RS00535		NA23_RS00535	NA23_RS08030	0	0	0	400	0	0	0	0	0	0	0	0	0	400	-3.02					significant	O-antigen polysaccharide polymerase Wzy
NA23_RS00535		NA23_RS00535	NA23_RS00540	581	59	0	0	0	0	0	0	0	0	0	0	0	589	-3.02					significant	O-antigen polysaccharide polymerase Wzy
NA23_RS00535		NA23_RS00535	NA23_RS10295	0	0	0	579	0	0	0	0	0	0	0	0	0	579	-3.02					significant	O-antigen polysaccharide polymerase Wzy
NA23_RS00535		NA23_RS00535	NA23_RS00795	0	0	0	456	0	0	0	0	0	0	0	0	0	456	-3.02					significant	O-antigen polysaccharide polymerase Wzy
NA23_RS00535		NA23_RS00535	NA23_RS09985	0	0	0	436	0	0	72	0	0	0	0	0	0	454	-3.02					significant	O-antigen polysaccharide polymerase Wzy
NA23_RS00535		NA23_RS00535	NA23_RS00530	643	119	0	186	0	0	0	0	0	0	0	0	0	721	-3.02					significant	O-antigen polysaccharide polymerase Wzy
NA23_RS00535		NA23_RS00535	NA23_RS00520	558	92	0	0	0	0	0	0	0	0	0	0	0	582	-3.02					significant	O-antigen polysaccharide polymerase Wzy
NA23_RS00535		NA23_RS00535	NA23_RS06285	0	0	0	429	0	0	74	0	0	0	0	0	43	449	-3.02					significant	O-antigen polysaccharide polymerase Wzy
NA23_RS00535		NA23_RS00535	NA23_RS04550	0	0	0	559	0	0	0	0	0	0	0	0	0	559	-3.02					significant	O-antigen polysaccharide polymerase Wzy
NA23_RS00535		NA23_RS00535	NA23_RS07520	0	0	0	419	0	0	0	0	0	0	0	0	0	419	-3.02					significant	O-antigen polysaccharide polymerase Wzy
NA23_RS00535		NA23_RS00535	NA23_RS00550	382	0	0	0	0	0	80	0	0	0	0	0	0	407	-3.02					significant	O-antigen polysaccharide polymerase Wzy
NA23_RS00550		NA23_RS00550	NA23_RS07525	0	93	0	0	0	0	999	0	0	0	0	0	0	999	1.38					significant	CDP-glycerol glycerophosphotransferase family protein		GO:0016020|GO:0047355|GO:0019350
NA23_RS00550		NA23_RS00550	NA23_RS06535	0	328	0	0	0	0	112	0	0	900	0	0	569	970	1.38					significant	CDP-glycerol glycerophosphotransferase family protein		GO:0016020|GO:0047355|GO:0019350
NA23_RS00550		NA23_RS00550	NA23_RS06475	0	94	0	0	0	0	80	0	0	0	0	0	446	497	1.38					significant	CDP-glycerol glycerophosphotransferase family protein		GO:0016020|GO:0047355|GO:0019350
NA23_RS00550		NA23_RS00550	NA23_RS10730	792	120	0	0	0	0	0	0	0	0	0	0	172	835	1.38					significant	CDP-glycerol glycerophosphotransferase family protein		GO:0016020|GO:0047355|GO:0019350
NA23_RS00550		NA23_RS00550	NA23_RS09155	0	120	0	0	0	0	309	0	0	0	0	0	104	407	1.38					significant	CDP-glycerol glycerophosphotransferase family protein		GO:0016020|GO:0047355|GO:0019350
NA23_RS00550		NA23_RS00550	NA23_RS01220	0	112	0	0	0	0	0	0	0	900	0	0	85	911	1.38					significant	CDP-glycerol glycerophosphotransferase family protein		GO:0016020|GO:0047355|GO:0019350
NA23_RS00550		NA23_RS00550	NA23_RS09640	0	117	0	0	0	0	0	0	348	0	0	0	301	562	1.38					significant	CDP-glycerol glycerophosphotransferase family protein		GO:0016020|GO:0047355|GO:0019350
NA23_RS00550		NA23_RS00550	NA23_RS01175	0	341	0	0	0	0	0	0	0	0	0	0	178	435	1.38					significant	CDP-glycerol glycerophosphotransferase family protein		GO:0016020|GO:0047355|GO:0019350
NA23_RS00550		NA23_RS00550	NA23_RS00535	382	0	0	0	0	0	80	0	0	0	0	0	0	407	1.38					significant	CDP-glycerol glycerophosphotransferase family protein		GO:0016020|GO:0047355|GO:0019350
NA23_RS00550		NA23_RS00550	NA23_RS02285	0	341	0	0	0	0	80	0	0	0	0	0	592	731	1.38					significant	CDP-glycerol glycerophosphotransferase family protein		GO:0016020|GO:0047355|GO:0019350
NA23_RS00550		NA23_RS00550	NA23_RS09800	0	132	0	0	0	0	720	0	0	0	0	0	0	746	1.38					significant	CDP-glycerol glycerophosphotransferase family protein		GO:0016020|GO:0047355|GO:0019350
NA23_RS00550		NA23_RS00550	NA23_RS02225	0	124	0	0	0	0	81	0	349	0	0	0	217	534	1.38					significant	CDP-glycerol glycerophosphotransferase family protein		GO:0016020|GO:0047355|GO:0019350
NA23_RS00550		NA23_RS00550	NA23_RS00540	528	47	0	0	0	0	0	0	0	0	0	0	0	531	1.38					significant	CDP-glycerol glycerophosphotransferase family protein		GO:0016020|GO:0047355|GO:0019350
NA23_RS00550		NA23_RS00550	NA23_RS04300	0	91	0	0	0	0	80	0	347	0	0	0	56	415	1.38					significant	CDP-glycerol glycerophosphotransferase family protein		GO:0016020|GO:0047355|GO:0019350
NA23_RS00550		NA23_RS00550	NA23_RS07510	0	120	0	0	0	0	741	0	343	0	0	0	0	837	1.38					significant	CDP-glycerol glycerophosphotransferase family protein		GO:0016020|GO:0047355|GO:0019350
NA23_RS00550		NA23_RS00550	NA23_RS08250	0	0	0	0	0	0	0	0	0	0	0	0	431	431	1.38					significant	CDP-glycerol glycerophosphotransferase family protein		GO:0016020|GO:0047355|GO:0019350
NA23_RS00550		NA23_RS00550	NA23_RS10110	0	120	0	0	0	0	0	0	0	0	0	0	585	619	1.38					significant	CDP-glycerol glycerophosphotransferase family protein		GO:0016020|GO:0047355|GO:0019350
NA23_RS00550		NA23_RS00550	NA23_RS03850	0	91	0	0	0	0	80	0	347	0	0	0	56	415	1.38					significant	CDP-glycerol glycerophosphotransferase family protein		GO:0016020|GO:0047355|GO:0019350
NA23_RS00550		NA23_RS00550	NA23_RS00555	427	121	0	0	0	0	72	0	0	0	0	0	0	492	1.38					significant	CDP-glycerol glycerophosphotransferase family protein		GO:0016020|GO:0047355|GO:0019350
NA23_RS00550		NA23_RS00550	NA23_RS10940	0	122	0	0	0	0	314	0	0	0	0	0	84	400	1.38					significant	CDP-glycerol glycerophosphotransferase family protein		GO:0016020|GO:0047355|GO:0019350
NA23_RS00550		NA23_RS00550	NA23_RS10800	0	112	0	0	0	0	0	0	0	900	0	0	85	911	1.38					significant	CDP-glycerol glycerophosphotransferase family protein		GO:0016020|GO:0047355|GO:0019350
NA23_RS00550		NA23_RS00550	NA23_RS04080	0	187	0	150	0	0	93	0	0	0	0	0	342	532	1.38					significant	CDP-glycerol glycerophosphotransferase family protein		GO:0016020|GO:0047355|GO:0019350
NA23_RS00550		NA23_RS00550	NA23_RS03005	0	120	0	0	0	0	328	0	122	0	0	0	0	435	1.38					significant	CDP-glycerol glycerophosphotransferase family protein		GO:0016020|GO:0047355|GO:0019350
NA23_RS00560		NA23_RS00560	NA23_RS00580	642	41	0	0	0	0	0	0	0	0	0	0	0	642	1.32					significant	polysaccharide biosynthesis protein		GO:0016021|GO:0016020|GO:0005886
NA23_RS00560		NA23_RS00560	NA23_RS00570	684	48	0	0	0	0	0	0	0	0	0	0	0	686	1.32					significant	polysaccharide biosynthesis protein		GO:0016021|GO:0016020|GO:0005886
NA23_RS00560		NA23_RS00560	NA23_RS10940	0	322	0	0	0	0	0	0	0	0	0	0	169	412	1.32					significant	polysaccharide biosynthesis protein		GO:0016021|GO:0016020|GO:0005886
NA23_RS00560		NA23_RS00560	NA23_RS00565	720	0	0	0	0	0	0	0	0	0	0	0	0	720	1.32					significant	polysaccharide biosynthesis protein		GO:0016021|GO:0016020|GO:0005886
NA23_RS00560		NA23_RS00560	NA23_RS00585	642	42	0	0	0	0	0	0	0	0	0	0	0	643	1.32					significant	polysaccharide biosynthesis protein		GO:0016021|GO:0016020|GO:0005886
NA23_RS00560		NA23_RS00560	NA23_RS00575	642	46	0	0	0	0	0	0	0	0	0	0	0	644	1.32					significant	polysaccharide biosynthesis protein		GO:0016021|GO:0016020|GO:0005886
NA23_RS00560		NA23_RS00560	NA23_RS00590	642	0	0	0	0	0	0	0	0	0	0	0	0	642	1.32					significant	polysaccharide biosynthesis protein		GO:0016021|GO:0016020|GO:0005886
NA23_RS00575		NA23_RS00575	NA23_RS00585	845	322	0	722	0	0	285	0	372	0	0	0	425	990	1.21					significant	glycosyltransferase family 4 protein		GO:0016757
NA23_RS00575		NA23_RS00575	NA23_RS00580	845	322	77	784	0	0	251	0	372	0	0	0	569	994	1.21					significant	glycosyltransferase family 4 protein		GO:0016757
NA23_RS00575		NA23_RS00575	NA23_RS10175	0	0	327	575	0	0	0	0	0	0	0	0	212	755	1.21					significant	glycosyltransferase family 4 protein		GO:0016757
NA23_RS00575		NA23_RS00575	NA23_RS03960	0	94	185	430	0	0	76	0	0	0	0	0	229	645	1.21					significant	glycosyltransferase family 4 protein		GO:0016757
NA23_RS00575		NA23_RS00575	NA23_RS03955	0	119	0	773	0	0	110	0	0	0	0	0	173	833	1.21					significant	glycosyltransferase family 4 protein		GO:0016757
NA23_RS00575		NA23_RS00575	NA23_RS00570	792	324	0	561	0	0	122	0	372	0	0	0	408	975	1.21					significant	glycosyltransferase family 4 protein		GO:0016757
NA23_RS00575		NA23_RS00575	NA23_RS00590	845	322	0	784	0	0	110	0	0	0	0	0	173	980	1.21					significant	glycosyltransferase family 4 protein		GO:0016757
NA23_RS00575		NA23_RS00575	NA23_RS00560	642	46	0	0	0	0	0	0	0	0	0	0	0	644	1.21					significant	glycosyltransferase family 4 protein		GO:0016757
NA23_RS00575		NA23_RS00575	NA23_RS06565	0	187	0	510	0	0	80	0	0	0	0	0	175	657	1.21					significant	glycosyltransferase family 4 protein		GO:0016757
NA23_RS00575		NA23_RS00575	NA23_RS00565	751	325	0	0	0	0	0	0	0	0	0	0	0	824	1.21					significant	glycosyltransferase family 4 protein		GO:0016757
NA23_RS00590		NA23_RS00590	NA23_RS00585	845	322	0	739	0	0	90	0	0	0	0	0	173	975	1.39					significant	AbrB family transcriptional regulator		GO:0003677
NA23_RS00590		NA23_RS00590	NA23_RS10175	0	119	0	550	0	0	131	0	0	0	0	0	183	680	1.39					significant	AbrB family transcriptional regulator		GO:0003677
NA23_RS00590		NA23_RS00590	NA23_RS03960	0	119	0	529	0	0	159	0	204	0	0	0	183	731	1.39					significant	AbrB family transcriptional regulator		GO:0003677
NA23_RS00590		NA23_RS00590	NA23_RS00560	642	0	0	0	0	0	0	0	0	0	0	0	0	642	1.39					significant	AbrB family transcriptional regulator		GO:0003677
NA23_RS00590		NA23_RS00590	NA23_RS06565	0	119	0	518	0	0	82	0	0	0	0	0	182	638	1.39					significant	AbrB family transcriptional regulator		GO:0003677
NA23_RS00590		NA23_RS00590	NA23_RS00565	751	325	0	0	0	0	0	0	0	0	0	0	0	824	1.39					significant	AbrB family transcriptional regulator		GO:0003677
NA23_RS00590		NA23_RS00590	NA23_RS03950	0	119	0	0	0	0	320	0	349	0	0	0	183	638	1.39					significant	AbrB family transcriptional regulator		GO:0003677
NA23_RS00590		NA23_RS00590	NA23_RS00570	792	324	0	544	0	0	83	0	0	0	0	0	167	942	1.39					significant	AbrB family transcriptional regulator		GO:0003677
NA23_RS00590		NA23_RS00590	NA23_RS03940	0	119	0	782	0	0	117	0	348	0	0	0	183	893	1.39					significant	AbrB family transcriptional regulator		GO:0003677
NA23_RS00590		NA23_RS00590	NA23_RS00580	845	322	159	784	0	0	111	0	0	0	0	0	173	982	1.39					significant	AbrB family transcriptional regulator		GO:0003677
NA23_RS00590		NA23_RS00590	NA23_RS00575	845	322	0	784	0	0	110	0	0	0	0	0	173	980	1.39					significant	AbrB family transcriptional regulator		GO:0003677
NA23_RS00630		NA23_RS00630	NA23_RS04750	0	0	0	465	0	0	0	0	0	0	0	0	0	465	0.72					significant	AAA family ATPase
NA23_RS00630		NA23_RS00630	NA23_RS03100	0	0	0	479	0	0	0	0	0	0	0	0	0	479	0.72					significant	AAA family ATPase
NA23_RS00630		NA23_RS00630	NA23_RS08675	0	0	0	425	0	0	0	0	0	0	0	0	0	425	0.72					significant	AAA family ATPase
NA23_RS00630		NA23_RS00630	NA23_RS09650	0	0	0	180	0	0	0	0	348	0	0	0	0	442	0.72					significant	AAA family ATPase
NA23_RS00630		NA23_RS00630	NA23_RS08465	0	0	0	404	0	0	92	0	0	0	0	0	0	435	0.72					significant	AAA family ATPase
NA23_RS00630		NA23_RS00630	NA23_RS05090	0	116	0	525	0	0	0	0	0	0	0	0	104	590	0.72					significant	AAA family ATPase
NA23_RS00630		NA23_RS00630	NA23_RS10910	0	46	0	738	0	0	0	0	0	0	0	0	86	751	0.72					significant	AAA family ATPase
NA23_RS00630		NA23_RS00630	NA23_RS04275	0	93	0	364	0	0	0	0	0	0	0	0	55	407	0.72					significant	AAA family ATPase
NA23_RS00630		NA23_RS00630	NA23_RS05470	0	0	0	519	0	0	0	0	0	0	0	0	0	519	0.72					significant	AAA family ATPase
NA23_RS00630		NA23_RS00630	NA23_RS02745	0	0	0	415	0	0	0	0	0	0	0	0	0	415	0.72					significant	AAA family ATPase
NA23_RS00630		NA23_RS00630	NA23_RS06280	0	47	0	512	0	0	0	0	0	0	0	0	0	515	0.72					significant	AAA family ATPase
NA23_RS00630		NA23_RS00630	NA23_RS03895	0	0	0	501	0	0	0	0	0	0	0	0	0	501	0.72					significant	AAA family ATPase
NA23_RS00630		NA23_RS00630	NA23_RS02605	0	47	0	567	0	0	0	0	0	0	0	0	0	569	0.72					significant	AAA family ATPase
NA23_RS00630		NA23_RS00630	NA23_RS03950	0	0	0	665	0	0	0	0	0	0	0	0	0	665	0.72					significant	AAA family ATPase
NA23_RS00630		NA23_RS00630	NA23_RS00300	0	0	0	417	0	0	0	0	0	0	0	0	0	417	0.72					significant	AAA family ATPase
NA23_RS00630		NA23_RS00630	NA23_RS02360	0	0	0	440	0	0	0	0	0	0	0	0	56	448	0.72					significant	AAA family ATPase
NA23_RS00630		NA23_RS00630	NA23_RS08275	0	0	0	400	0	0	80	0	0	0	0	0	56	433	0.72					significant	AAA family ATPase
NA23_RS00630		NA23_RS00630	NA23_RS00645	566	93	0	0	0	0	0	0	0	0	0	0	41	589	0.72					significant	AAA family ATPase
NA23_RS00630		NA23_RS00630	NA23_RS09285	0	94	0	474	0	0	0	0	0	0	0	0	0	503	0.72					significant	AAA family ATPase
NA23_RS00630		NA23_RS00630	NA23_RS00310	0	0	0	447	0	0	0	0	0	0	0	0	0	447	0.72					significant	AAA family ATPase
NA23_RS00630		NA23_RS00630	NA23_RS04785	0	0	0	416	0	0	0	0	0	0	0	0	0	416	0.72					significant	AAA family ATPase
NA23_RS00630		NA23_RS00630	NA23_RS07510	0	115	0	0	0	0	84	0	349	0	0	0	0	426	0.72					significant	AAA family ATPase
NA23_RS00630		NA23_RS00630	NA23_RS08315	0	94	0	693	0	0	80	0	0	0	0	0	0	721	0.72					significant	AAA family ATPase
NA23_RS00630		NA23_RS00630	NA23_RS08320	0	114	0	401	0	0	58	0	0	0	0	0	0	456	0.72					significant	AAA family ATPase
NA23_RS00630		NA23_RS00630	NA23_RS00475	0	93	0	389	0	0	0	0	0	0	0	0	56	431	0.72					significant	AAA family ATPase
NA23_RS00630		NA23_RS00630	NA23_RS07945	0	42	0	563	0	0	0	0	0	0	0	0	0	563	0.72					significant	AAA family ATPase
NA23_RS00630		NA23_RS00630	NA23_RS02430	0	0	0	617	0	0	0	0	0	0	0	0	0	617	0.72					significant	AAA family ATPase
NA23_RS00630		NA23_RS00630	NA23_RS10355	0	62	0	543	0	0	89	0	0	0	0	0	172	633	0.72					significant	AAA family ATPase
NA23_RS00630		NA23_RS00630	NA23_RS01425	0	91	0	616	0	0	72	0	0	0	0	0	0	647	0.72					significant	AAA family ATPase
NA23_RS00630		NA23_RS00630	NA23_RS10955	0	93	0	0	0	0	84	0	350	0	0	0	103	450	0.72					significant	AAA family ATPase
NA23_RS00630		NA23_RS00630	NA23_RS03765	0	0	0	399	0	0	80	0	0	0	0	0	50	428	0.72					significant	AAA family ATPase
NA23_RS00630		NA23_RS00630	NA23_RS08730	0	42	0	567	0	0	0	0	0	0	0	0	0	567	0.72					significant	AAA family ATPase
NA23_RS00630		NA23_RS00630	NA23_RS06965	0	0	0	541	0	0	0	0	0	0	0	0	56	548	0.72					significant	AAA family ATPase
NA23_RS00630		NA23_RS00630	NA23_RS00640	611	116	0	0	0	0	0	0	0	0	0	0	0	641	0.72					significant	AAA family ATPase
NA23_RS00630		NA23_RS00630	NA23_RS03855	0	119	0	0	0	0	72	0	344	0	0	0	104	455	0.72					significant	AAA family ATPase
NA23_RS00630		NA23_RS00630	NA23_RS03970	0	0	0	487	0	0	0	0	0	0	0	0	0	487	0.72					significant	AAA family ATPase
NA23_RS00630		NA23_RS00630	NA23_RS08475	0	42	0	501	0	0	80	0	0	0	0	0	0	521	0.72					significant	AAA family ATPase
NA23_RS00630		NA23_RS00630	NA23_RS03480	0	54	0	736	0	0	0	0	0	0	0	0	0	739	0.72					significant	AAA family ATPase
NA23_RS00630		NA23_RS00630	NA23_RS01915	0	0	0	547	0	0	0	0	0	0	0	0	0	547	0.72					significant	AAA family ATPase
NA23_RS00630		NA23_RS00630	NA23_RS04495	0	42	0	516	0	0	0	0	0	0	0	0	0	516	0.72					significant	AAA family ATPase
NA23_RS00630		NA23_RS00630	NA23_RS04625	0	0	0	727	0	0	0	0	0	0	0	0	0	727	0.72					significant	AAA family ATPase
NA23_RS00630		NA23_RS00630	NA23_RS10940	0	320	0	0	0	0	80	0	0	0	0	0	143	417	0.72					significant	AAA family ATPase
NA23_RS00630		NA23_RS00630	NA23_RS07985	0	0	0	498	0	0	0	0	0	0	0	0	0	498	0.72					significant	AAA family ATPase
NA23_RS00630		NA23_RS00630	NA23_RS03435	0	308	0	0	0	0	73	0	0	0	0	0	171	421	0.72					significant	AAA family ATPase
NA23_RS00630		NA23_RS00630	NA23_RS01165	0	341	0	0	0	0	0	0	0	0	0	0	148	414	0.72					significant	AAA family ATPase
NA23_RS00630		NA23_RS00630	NA23_RS08075	0	47	0	339	0	0	0	0	126	0	0	0	0	401	0.72					significant	AAA family ATPase
NA23_RS00630		NA23_RS00630	NA23_RS04265	0	0	0	591	0	0	0	0	122	0	0	0	94	646	0.72					significant	AAA family ATPase
NA23_RS00630		NA23_RS00630	NA23_RS06465	0	0	0	416	0	0	0	0	0	0	0	0	0	416	0.72					significant	AAA family ATPase
NA23_RS00630		NA23_RS00630	NA23_RS04500	0	0	0	492	0	0	0	0	0	0	0	0	86	515	0.72					significant	AAA family ATPase
NA23_RS00630		NA23_RS00630	NA23_RS03340	0	92	0	388	0	0	0	0	0	0	0	0	148	485	0.72					significant	AAA family ATPase
NA23_RS00630		NA23_RS00630	NA23_RS10130	0	0	0	609	0	0	0	0	0	0	0	0	0	609	0.72					significant	AAA family ATPase
NA23_RS00630		NA23_RS00630	NA23_RS04430	0	93	0	380	0	0	0	0	0	0	0	0	55	422	0.72					significant	AAA family ATPase
NA23_RS00630		NA23_RS00630	NA23_RS05105	0	68	0	376	0	0	74	0	0	0	0	0	56	423	0.72					significant	AAA family ATPase
NA23_RS00630		NA23_RS00630	NA23_RS07745	0	93	0	366	0	0	0	0	0	0	0	0	0	400	0.72					significant	AAA family ATPase
NA23_RS00630		NA23_RS00630	NA23_RS07010	0	0	0	637	0	0	0	0	0	0	0	0	0	637	0.72					significant	AAA family ATPase
NA23_RS00630		NA23_RS00630	NA23_RS02395	0	85	0	620	0	0	0	0	0	0	0	0	0	637	0.72					significant	AAA family ATPase
NA23_RS00630		NA23_RS00630	NA23_RS09045	0	49	0	676	0	0	0	0	0	0	0	0	0	678	0.72					significant	AAA family ATPase
NA23_RS00680		NA23_RS00680	NA23_RS07525	0	341	0	0	0	0	134	0	0	0	0	0	0	404	-2.34					significant	ATP-binding protein
NA23_RS00680		NA23_RS00680	NA23_RS09245	0	187	0	344	0	0	0	0	0	0	0	0	153	508	-2.34					significant	ATP-binding protein
NA23_RS00680		NA23_RS00680	NA23_RS02730	0	341	0	0	0	0	0	0	0	0	0	0	225	467	-2.34					significant	ATP-binding protein
NA23_RS00680		NA23_RS00680	NA23_RS07690	0	187	0	0	0	0	95	0	0	0	0	0	295	435	-2.34					significant	ATP-binding protein
NA23_RS00680		NA23_RS00680	NA23_RS08750	0	119	0	163	0	0	82	0	405	0	0	0	183	610	-2.34					significant	ATP-binding protein
NA23_RS00680		NA23_RS00680	NA23_RS06910	0	110	0	0	0	0	80	0	350	0	0	0	143	482	-2.34					significant	ATP-binding protein
NA23_RS00680		NA23_RS00680	NA23_RS00675	761	325	0	716	0	0	148	0	353	0	0	0	569	986	-2.34					significant	ATP-binding protein
NA23_RS00680		NA23_RS00680	NA23_RS02740	0	56	0	0	0	0	0	0	0	0	0	0	547	554	-2.34					significant	ATP-binding protein
NA23_RS00680		NA23_RS00680	NA23_RS00700	563	110	0	629	0	0	80	0	350	900	0	0	143	990	-2.34					significant	ATP-binding protein
NA23_RS00680		NA23_RS00680	NA23_RS04655	0	187	0	0	0	0	302	0	0	0	0	0	247	535	-2.34					significant	ATP-binding protein
NA23_RS00680		NA23_RS00680	NA23_RS01540	0	310	0	596	0	0	136	0	0	0	0	0	569	882	-2.34					significant	ATP-binding protein
NA23_RS00680		NA23_RS00680	NA23_RS00690	694	326	0	747	0	0	210	0	122	0	0	0	569	980	-2.34					significant	ATP-binding protein
NA23_RS00680		NA23_RS00680	NA23_RS05025	0	54	0	0	0	0	124	0	0	0	0	0	569	611	-2.34					significant	ATP-binding protein
NA23_RS00680		NA23_RS00680	NA23_RS06395	0	123	0	170	0	0	86	0	0	0	0	0	569	674	-2.34					significant	ATP-binding protein
NA23_RS00680		NA23_RS00680	NA23_RS02275	0	110	0	161	0	0	80	0	350	0	0	0	143	547	-2.34					significant	ATP-binding protein
NA23_RS00680		NA23_RS00680	NA23_RS03795	0	110	0	458	0	0	80	0	350	900	0	0	143	969	-2.34					significant	ATP-binding protein
NA23_RS00680		NA23_RS00680	NA23_RS00670	567	119	0	0	0	0	0	0	0	0	0	0	0	602	-2.34					significant	ATP-binding protein
NA23_RS00680		NA23_RS00680	NA23_RS00695	563	321	0	162	0	0	0	0	0	0	0	0	89	743	-2.34					significant	ATP-binding protein
NA23_RS00680		NA23_RS00680	NA23_RS08315	0	0	0	0	0	0	0	0	0	0	0	0	569	569	-2.34					significant	ATP-binding protein
NA23_RS00680		NA23_RS00680	NA23_RS03170	0	0	0	215	0	0	136	0	0	0	0	0	199	409	-2.34					significant	ATP-binding protein
NA23_RS00680		NA23_RS00680	NA23_RS00665	365	119	0	157	0	0	82	0	405	0	0	0	183	740	-2.34					significant	ATP-binding protein
NA23_RS00680		NA23_RS00680	NA23_RS06345	0	187	0	0	0	0	135	0	0	0	0	0	335	491	-2.34					significant	ATP-binding protein
NA23_RS00680		NA23_RS00680	NA23_RS00685	845	322	0	196	0	0	79	0	0	900	0	0	452	994	-2.34					significant	ATP-binding protein
NA23_RS00680		NA23_RS00680	NA23_RS06020	0	187	0	0	0	0	144	0	122	0	0	0	265	490	-2.34					significant	ATP-binding protein
NA23_RS00680		NA23_RS00680	NA23_RS04155	0	187	0	0	0	0	198	0	0	0	0	0	569	694	-2.34					significant	ATP-binding protein
NA23_RS00680		NA23_RS00680	NA23_RS08540	0	110	0	0	0	0	80	0	350	0	0	0	143	482	-2.34					significant	ATP-binding protein
NA23_RS00680		NA23_RS00680	NA23_RS02580	0	0	0	0	0	0	78	0	0	0	0	0	594	609	-2.34					significant	ATP-binding protein
NA23_RS00680		NA23_RS00680	NA23_RS04435	0	124	0	0	0	0	92	0	350	0	0	0	203	532	-2.34					significant	ATP-binding protein
NA23_RS00680		NA23_RS00680	NA23_RS00710	0	94	0	0	0	0	0	0	0	0	0	0	595	617	-2.34					significant	ATP-binding protein
NA23_RS00680		NA23_RS00680	NA23_RS01635	0	187	0	0	0	0	131	0	0	0	0	0	264	434	-2.34					significant	ATP-binding protein
NA23_RS00680		NA23_RS00680	NA23_RS02720	0	53	0	0	0	0	79	0	0	0	0	0	569	591	-2.34					significant	ATP-binding protein
NA23_RS00680		NA23_RS00680	NA23_RS09265	0	120	0	0	0	0	85	0	0	0	0	0	417	489	-2.34					significant	ATP-binding protein
NA23_RS00695		NA23_RS00695	NA23_RS00690	679	326	0	177	0	0	0	0	0	0	0	0	42	806	1.41					significant	Fic family protein
NA23_RS00695		NA23_RS00695	NA23_RS03135	0	117	0	204	0	0	0	0	0	800	0	0	202	872	1.41					significant	Fic family protein
NA23_RS00695		NA23_RS00695	NA23_RS00700	845	93	0	0	0	0	0	0	0	0	0	0	82	860	1.41					significant	Fic family protein
NA23_RS00695		NA23_RS00695	NA23_RS09455	0	115	0	150	0	0	0	0	0	800	0	0	172	858	1.41					significant	Fic family protein
NA23_RS00695		NA23_RS00695	NA23_RS00670	395	114	0	0	0	0	0	0	0	0	0	0	0	441	1.41					significant	Fic family protein
NA23_RS00695		NA23_RS00695	NA23_RS04525	0	42	0	0	0	0	0	0	0	0	0	0	573	573	1.41					significant	Fic family protein
NA23_RS00695		NA23_RS00695	NA23_RS09585	0	117	0	0	0	0	0	0	0	800	0	0	164	839	1.41					significant	Fic family protein
NA23_RS00695		NA23_RS00695	NA23_RS09245	0	187	0	423	0	0	0	0	0	0	0	0	569	780	1.41					significant	Fic family protein
NA23_RS00695		NA23_RS00695	NA23_RS00680	563	321	0	162	0	0	0	0	0	0	0	0	89	743	1.41					significant	Fic family protein
NA23_RS00695		NA23_RS00695	NA23_RS09360	0	115	0	0	0	0	0	0	0	800	0	0	229	851	1.41					significant	Fic family protein
NA23_RS00695		NA23_RS00695	NA23_RS00685	563	321	0	0	0	0	0	0	0	0	0	0	0	691	1.41					significant	Fic family protein
NA23_RS00695		NA23_RS00695	NA23_RS00675	513	322	0	159	0	0	0	0	0	0	0	0	0	698	1.41					significant	Fic family protein
NA23_RS00695		NA23_RS00695	NA23_RS09450	0	117	0	167	0	0	0	0	0	800	0	0	164	860	1.41					significant	Fic family protein
NA23_RS00695		NA23_RS00695	NA23_RS09460	0	115	0	158	0	0	0	0	0	800	0	0	153	856	1.41					significant	Fic family protein
NA23_RS00695		NA23_RS00695	NA23_RS03815	0	115	0	183	0	0	0	0	0	800	0	0	172	864	1.41					significant	Fic family protein
NA23_RS00700		NA23_RS00700	NA23_RS01175	0	298	0	0	0	0	0	0	0	0	0	0	208	420			1.32081	1.86138	1.26664		hypothetical protein
NA23_RS00700		NA23_RS00700	NA23_RS00695	845	93	0	0	0	0	0	0	0	0	0	0	82	860			1.32081	1.86138	1.26664		hypothetical protein
NA23_RS00700		NA23_RS00700	NA23_RS05420	0	81	0	0	0	0	125	0	301	0	0	0	143	453			1.32081	1.86138	1.26664		hypothetical protein
NA23_RS00700		NA23_RS00700	NA23_RS03795	0	0	0	782	941	0	0	0	0	800	0	0	0	809			1.32081	1.86138	1.26664		hypothetical protein
NA23_RS00700		NA23_RS00700	NA23_RS00675	513	110	2	737	0	0	123	0	354	900	0	0	143	992			1.32081	1.86138	1.26664		hypothetical protein
NA23_RS00700		NA23_RS00700	NA23_RS00710	0	55	0	0	0	0	0	0	0	0	0	0	578	584			1.32081	1.86138	1.26664		hypothetical protein
NA23_RS00700		NA23_RS00700	NA23_RS00690	679	110	288	730	0	0	199	0	0	800	0	0	143	990			1.32081	1.86138	1.26664		hypothetical protein
NA23_RS00700		NA23_RS00700	NA23_RS01540	0	110	0	521	0	0	123	0	0	900	0	0	143	962			1.32081	1.86138	1.26664		hypothetical protein
NA23_RS00700		NA23_RS00700	NA23_RS00665	273	91	0	0	0	0	81	0	122	0	0	0	103	435			1.32081	1.86138	1.26664		hypothetical protein
NA23_RS00700		NA23_RS00700	NA23_RS00685	563	110	0	0	0	0	117	0	0	0	0	0	113	655			1.32081	1.86138	1.26664		hypothetical protein
NA23_RS00700		NA23_RS00700	NA23_RS00680	563	110	0	629	0	0	80	0	350	900	0	0	143	990			1.32081	1.86138	1.26664		hypothetical protein
NA23_RS00700		NA23_RS00700	NA23_RS01020	0	48	0	254	0	0	77	0	124	0	0	0	143	418			1.32081	1.86138	1.26664		hypothetical protein
NA23_RS00700		NA23_RS00700	NA23_RS02030	0	91	0	0	0	0	129	0	283	0	0	0	132	441			1.32081	1.86138	1.26664		hypothetical protein
NA23_RS00700		NA23_RS00700	NA23_RS02375	0	86	0	293	0	0	71	0	122	0	0	0	97	437			1.32081	1.86138	1.26664		hypothetical protein
NA23_RS00700		NA23_RS00700	NA23_RS09245	0	110	0	387	0	0	0	0	0	0	0	0	48	435			1.32081	1.86138	1.26664		hypothetical protein
NA23_RS00710		NA23_RS00710	NA23_RS00825	0	273	0	0	0	0	0	0	0	0	0	0	591	689	0.99	-2.79714				significant	TDP-N-acetylfucosamine:lipid II N-acetylfucosaminyltransferase		GO:0008417|GO:0009246|GO:0036065
NA23_RS00710		NA23_RS00710	NA23_RS00680	0	94	0	0	0	0	0	0	0	0	0	0	595	617	0.99	-2.79714				significant	TDP-N-acetylfucosamine:lipid II N-acetylfucosaminyltransferase		GO:0008417|GO:0009246|GO:0036065
NA23_RS00710		NA23_RS00710	NA23_RS04300	0	124	0	0	0	0	0	0	0	0	0	0	592	627	0.99	-2.79714				significant	TDP-N-acetylfucosamine:lipid II N-acetylfucosaminyltransferase		GO:0008417|GO:0009246|GO:0036065
NA23_RS00710		NA23_RS00710	NA23_RS05420	0	123	0	0	0	0	83	0	0	0	0	0	595	645	0.99	-2.79714				significant	TDP-N-acetylfucosamine:lipid II N-acetylfucosaminyltransferase		GO:0008417|GO:0009246|GO:0036065
NA23_RS00710		NA23_RS00710	NA23_RS06475	0	0	0	0	0	0	76	0	0	0	0	0	595	609	0.99	-2.79714				significant	TDP-N-acetylfucosamine:lipid II N-acetylfucosaminyltransferase		GO:0008417|GO:0009246|GO:0036065
NA23_RS00710		NA23_RS00710	NA23_RS03270	0	308	0	0	0	0	0	0	0	0	0	0	593	706	0.99	-2.79714				significant	TDP-N-acetylfucosamine:lipid II N-acetylfucosaminyltransferase		GO:0008417|GO:0009246|GO:0036065
NA23_RS00710		NA23_RS00710	NA23_RS05025	0	0	0	0	0	0	77	0	0	0	0	0	594	609	0.99	-2.79714				significant	TDP-N-acetylfucosamine:lipid II N-acetylfucosaminyltransferase		GO:0008417|GO:0009246|GO:0036065
NA23_RS00710		NA23_RS00710	NA23_RS05290	0	123	0	0	0	0	373	0	0	0	0	0	595	757	0.99	-2.79714				significant	TDP-N-acetylfucosamine:lipid II N-acetylfucosaminyltransferase		GO:0008417|GO:0009246|GO:0036065
NA23_RS00710		NA23_RS00710	NA23_RS09150	0	47	0	0	0	0	93	0	0	0	0	0	590	614	0.99	-2.79714				significant	TDP-N-acetylfucosamine:lipid II N-acetylfucosaminyltransferase		GO:0008417|GO:0009246|GO:0036065
NA23_RS00710		NA23_RS00710	NA23_RS01635	0	116	0	0	0	0	0	0	0	0	0	0	587	619	0.99	-2.79714				significant	TDP-N-acetylfucosamine:lipid II N-acetylfucosaminyltransferase		GO:0008417|GO:0009246|GO:0036065
NA23_RS00710		NA23_RS00710	NA23_RS06490	0	122	0	0	0	0	0	0	0	0	0	0	589	623	0.99	-2.79714				significant	TDP-N-acetylfucosamine:lipid II N-acetylfucosaminyltransferase		GO:0008417|GO:0009246|GO:0036065
NA23_RS00710		NA23_RS00710	NA23_RS01505	0	339	0	0	0	0	0	0	0	0	0	0	195	445	0.99	-2.79714				significant	TDP-N-acetylfucosamine:lipid II N-acetylfucosaminyltransferase		GO:0008417|GO:0009246|GO:0036065
NA23_RS00710		NA23_RS00710	NA23_RS02720	0	326	0	0	0	0	139	0	0	0	0	0	571	729	0.99	-2.79714				significant	TDP-N-acetylfucosamine:lipid II N-acetylfucosaminyltransferase		GO:0008417|GO:0009246|GO:0036065
NA23_RS00710		NA23_RS00710	NA23_RS00820	0	341	0	0	0	0	0	0	0	0	0	0	595	721	0.99	-2.79714				significant	TDP-N-acetylfucosamine:lipid II N-acetylfucosaminyltransferase		GO:0008417|GO:0009246|GO:0036065
NA23_RS00710		NA23_RS00710	NA23_RS10855	0	341	0	0	0	0	80	0	0	0	0	0	160	446	0.99	-2.79714				significant	TDP-N-acetylfucosamine:lipid II N-acetylfucosaminyltransferase		GO:0008417|GO:0009246|GO:0036065
NA23_RS00710		NA23_RS00710	NA23_RS08750	0	117	0	0	0	0	80	0	0	0	0	0	592	639	0.99	-2.79714				significant	TDP-N-acetylfucosamine:lipid II N-acetylfucosaminyltransferase		GO:0008417|GO:0009246|GO:0036065
NA23_RS00710		NA23_RS00710	NA23_RS10930	0	57	0	0	0	0	80	0	0	0	0	0	593	616	0.99	-2.79714				significant	TDP-N-acetylfucosamine:lipid II N-acetylfucosaminyltransferase		GO:0008417|GO:0009246|GO:0036065
NA23_RS00710		NA23_RS00710	NA23_RS02950	0	303	0	0	0	0	0	0	0	0	0	0	582	696	0.99	-2.79714				significant	TDP-N-acetylfucosamine:lipid II N-acetylfucosaminyltransferase		GO:0008417|GO:0009246|GO:0036065
NA23_RS00710		NA23_RS00710	NA23_RS00675	0	44	0	0	0	0	0	0	0	0	0	0	594	595	0.99	-2.79714				significant	TDP-N-acetylfucosamine:lipid II N-acetylfucosaminyltransferase		GO:0008417|GO:0009246|GO:0036065
NA23_RS00710		NA23_RS00710	NA23_RS07345	0	326	0	0	0	0	0	0	0	0	0	0	154	405	0.99	-2.79714				significant	TDP-N-acetylfucosamine:lipid II N-acetylfucosaminyltransferase		GO:0008417|GO:0009246|GO:0036065
NA23_RS00710		NA23_RS00710	NA23_RS06485	0	335	0	0	0	0	80	0	0	0	0	0	590	727	0.99	-2.79714				significant	TDP-N-acetylfucosamine:lipid II N-acetylfucosaminyltransferase		GO:0008417|GO:0009246|GO:0036065
NA23_RS00710		NA23_RS00710	NA23_RS07100	0	112	0	0	0	0	0	0	0	0	0	0	573	604	0.99	-2.79714				significant	TDP-N-acetylfucosamine:lipid II N-acetylfucosaminyltransferase		GO:0008417|GO:0009246|GO:0036065
NA23_RS00710		NA23_RS00710	NA23_RS02935	0	341	0	0	0	0	80	0	0	0	0	0	589	729	0.99	-2.79714				significant	TDP-N-acetylfucosamine:lipid II N-acetylfucosaminyltransferase		GO:0008417|GO:0009246|GO:0036065
NA23_RS00710		NA23_RS00710	NA23_RS05185	0	0	0	0	0	0	0	0	0	0	0	0	589	589	0.99	-2.79714				significant	TDP-N-acetylfucosamine:lipid II N-acetylfucosaminyltransferase		GO:0008417|GO:0009246|GO:0036065
NA23_RS00710		NA23_RS00710	NA23_RS05520	0	300	0	0	0	0	75	0	0	0	0	0	591	712	0.99	-2.79714				significant	TDP-N-acetylfucosamine:lipid II N-acetylfucosaminyltransferase		GO:0008417|GO:0009246|GO:0036065
NA23_RS00710		NA23_RS00710	NA23_RS08760	0	111	0	0	0	0	0	0	0	0	0	0	590	619	0.99	-2.79714				significant	TDP-N-acetylfucosamine:lipid II N-acetylfucosaminyltransferase		GO:0008417|GO:0009246|GO:0036065
NA23_RS00710		NA23_RS00710	NA23_RS08365	0	42	0	0	0	0	96	0	0	0	0	0	589	612	0.99	-2.79714				significant	TDP-N-acetylfucosamine:lipid II N-acetylfucosaminyltransferase		GO:0008417|GO:0009246|GO:0036065
NA23_RS00710		NA23_RS00710	NA23_RS06075	0	47	0	0	0	0	0	0	0	0	0	0	591	593	0.99	-2.79714				significant	TDP-N-acetylfucosamine:lipid II N-acetylfucosaminyltransferase		GO:0008417|GO:0009246|GO:0036065
NA23_RS00710		NA23_RS00710	NA23_RS03095	0	111	0	0	0	0	0	0	0	0	0	0	594	623	0.99	-2.79714				significant	TDP-N-acetylfucosamine:lipid II N-acetylfucosaminyltransferase		GO:0008417|GO:0009246|GO:0036065
NA23_RS00710		NA23_RS00710	NA23_RS03180	0	336	0	0	0	0	90	0	0	0	0	0	100	408	0.99	-2.79714				significant	TDP-N-acetylfucosamine:lipid II N-acetylfucosaminyltransferase		GO:0008417|GO:0009246|GO:0036065
NA23_RS00710		NA23_RS00710	NA23_RS03760	0	121	0	0	0	0	80	0	0	0	0	0	591	640	0.99	-2.79714				significant	TDP-N-acetylfucosamine:lipid II N-acetylfucosaminyltransferase		GO:0008417|GO:0009246|GO:0036065
NA23_RS00710		NA23_RS00710	NA23_RS04460	0	332	0	0	0	0	83	0	0	0	0	0	590	726	0.99	-2.79714				significant	TDP-N-acetylfucosamine:lipid II N-acetylfucosaminyltransferase		GO:0008417|GO:0009246|GO:0036065
NA23_RS00710		NA23_RS00710	NA23_RS02195	0	122	0	0	0	0	0	0	0	0	0	0	589	623	0.99	-2.79714				significant	TDP-N-acetylfucosamine:lipid II N-acetylfucosaminyltransferase		GO:0008417|GO:0009246|GO:0036065
NA23_RS00710		NA23_RS00710	NA23_RS06715	0	309	0	0	0	0	0	0	0	900	0	0	589	969	0.99	-2.79714				significant	TDP-N-acetylfucosamine:lipid II N-acetylfucosaminyltransferase		GO:0008417|GO:0009246|GO:0036065
NA23_RS00710		NA23_RS00710	NA23_RS04695	0	341	0	0	0	0	155	0	0	0	0	0	0	419	0.99	-2.79714				significant	TDP-N-acetylfucosamine:lipid II N-acetylfucosaminyltransferase		GO:0008417|GO:0009246|GO:0036065
NA23_RS00710		NA23_RS00710	NA23_RS09735	0	341	0	0	0	0	80	0	0	0	0	0	594	732	0.99	-2.79714				significant	TDP-N-acetylfucosamine:lipid II N-acetylfucosaminyltransferase		GO:0008417|GO:0009246|GO:0036065
NA23_RS00710		NA23_RS00710	NA23_RS06925	0	341	0	0	0	0	153	0	0	0	0	0	0	417	0.99	-2.79714				significant	TDP-N-acetylfucosamine:lipid II N-acetylfucosaminyltransferase		GO:0008417|GO:0009246|GO:0036065
NA23_RS00710		NA23_RS00710	NA23_RS07150	0	341	0	0	0	0	0	0	0	0	0	0	157	420	0.99	-2.79714				significant	TDP-N-acetylfucosamine:lipid II N-acetylfucosaminyltransferase		GO:0008417|GO:0009246|GO:0036065
NA23_RS00710		NA23_RS00710	NA23_RS09265	0	94	0	0	0	0	0	0	0	0	0	0	595	617	0.99	-2.79714				significant	TDP-N-acetylfucosamine:lipid II N-acetylfucosaminyltransferase		GO:0008417|GO:0009246|GO:0036065
NA23_RS00710		NA23_RS00710	NA23_RS10155	0	338	0	0	0	0	77	0	0	0	0	0	581	721	0.99	-2.79714				significant	TDP-N-acetylfucosamine:lipid II N-acetylfucosaminyltransferase		GO:0008417|GO:0009246|GO:0036065
NA23_RS00710		NA23_RS00710	NA23_RS05280	0	58	0	0	0	0	80	0	0	0	0	0	593	616	0.99	-2.79714				significant	TDP-N-acetylfucosamine:lipid II N-acetylfucosaminyltransferase		GO:0008417|GO:0009246|GO:0036065
NA23_RS00710		NA23_RS00710	NA23_RS09770	0	122	0	0	0	0	74	0	0	0	0	0	580	628	0.99	-2.79714				significant	TDP-N-acetylfucosamine:lipid II N-acetylfucosaminyltransferase		GO:0008417|GO:0009246|GO:0036065
NA23_RS00710		NA23_RS00710	NA23_RS08000	0	55	0	0	0	0	0	0	0	0	0	0	592	597	0.99	-2.79714				significant	TDP-N-acetylfucosamine:lipid II N-acetylfucosaminyltransferase		GO:0008417|GO:0009246|GO:0036065
NA23_RS00710		NA23_RS00710	NA23_RS00725	517	341	0	0	0	0	80	0	0	0	0	0	589	863	0.99	-2.79714				significant	TDP-N-acetylfucosamine:lipid II N-acetylfucosaminyltransferase		GO:0008417|GO:0009246|GO:0036065
NA23_RS00710		NA23_RS00710	NA23_RS08270	0	341	10	0	0	0	84	0	0	900	0	0	595	972	0.99	-2.79714				significant	TDP-N-acetylfucosamine:lipid II N-acetylfucosaminyltransferase		GO:0008417|GO:0009246|GO:0036065
NA23_RS00710		NA23_RS00710	NA23_RS06530	0	0	0	0	0	0	0	0	0	0	0	0	573	573	0.99	-2.79714				significant	TDP-N-acetylfucosamine:lipid II N-acetylfucosaminyltransferase		GO:0008417|GO:0009246|GO:0036065
NA23_RS00710		NA23_RS00710	NA23_RS10070	0	120	0	0	0	0	80	0	0	900	0	0	595	962	0.99	-2.79714				significant	TDP-N-acetylfucosamine:lipid II N-acetylfucosaminyltransferase		GO:0008417|GO:0009246|GO:0036065
NA23_RS00710		NA23_RS00710	NA23_RS00235	0	341	0	0	0	0	124	0	0	0	0	0	593	744	0.99	-2.79714				significant	TDP-N-acetylfucosamine:lipid II N-acetylfucosaminyltransferase		GO:0008417|GO:0009246|GO:0036065
NA23_RS00710		NA23_RS00710	NA23_RS03195	0	118	0	0	0	0	78	0	0	0	0	0	595	641	0.99	-2.79714				significant	TDP-N-acetylfucosamine:lipid II N-acetylfucosaminyltransferase		GO:0008417|GO:0009246|GO:0036065
NA23_RS00710		NA23_RS00710	NA23_RS07510	0	341	0	0	0	0	223	0	0	0	0	0	595	774	0.99	-2.79714				significant	TDP-N-acetylfucosamine:lipid II N-acetylfucosaminyltransferase		GO:0008417|GO:0009246|GO:0036065
NA23_RS00710		NA23_RS00710	NA23_RS00665	0	117	0	0	0	0	80	0	0	0	0	0	592	639	0.99	-2.79714				significant	TDP-N-acetylfucosamine:lipid II N-acetylfucosaminyltransferase		GO:0008417|GO:0009246|GO:0036065
NA23_RS00710		NA23_RS00710	NA23_RS06690	0	122	0	0	0	0	74	0	0	0	0	0	580	628	0.99	-2.79714				significant	TDP-N-acetylfucosamine:lipid II N-acetylfucosaminyltransferase		GO:0008417|GO:0009246|GO:0036065
NA23_RS00710		NA23_RS00710	NA23_RS05545	0	0	0	0	0	0	0	0	0	0	0	0	582	582	0.99	-2.79714				significant	TDP-N-acetylfucosamine:lipid II N-acetylfucosaminyltransferase		GO:0008417|GO:0009246|GO:0036065
NA23_RS00710		NA23_RS00710	NA23_RS05020	0	0	0	0	0	0	0	0	0	0	0	0	593	593	0.99	-2.79714				significant	TDP-N-acetylfucosamine:lipid II N-acetylfucosaminyltransferase		GO:0008417|GO:0009246|GO:0036065
NA23_RS00710		NA23_RS00710	NA23_RS04640	0	0	0	0	0	0	0	0	0	0	0	0	593	593	0.99	-2.79714				significant	TDP-N-acetylfucosamine:lipid II N-acetylfucosaminyltransferase		GO:0008417|GO:0009246|GO:0036065
NA23_RS00710		NA23_RS00710	NA23_RS04505	0	341	0	0	0	0	151	0	0	0	0	0	594	753	0.99	-2.79714				significant	TDP-N-acetylfucosamine:lipid II N-acetylfucosaminyltransferase		GO:0008417|GO:0009246|GO:0036065
NA23_RS00710		NA23_RS00710	NA23_RS01285	0	110	0	0	0	0	0	0	0	0	0	0	593	622	0.99	-2.79714				significant	TDP-N-acetylfucosamine:lipid II N-acetylfucosaminyltransferase		GO:0008417|GO:0009246|GO:0036065
NA23_RS00710		NA23_RS00710	NA23_RS02185	0	333	0	0	0	0	0	0	124	0	0	0	590	739	0.99	-2.79714				significant	TDP-N-acetylfucosamine:lipid II N-acetylfucosaminyltransferase		GO:0008417|GO:0009246|GO:0036065
NA23_RS00710		NA23_RS00710	NA23_RS03850	0	124	0	0	0	0	0	0	0	0	0	0	592	627	0.99	-2.79714				significant	TDP-N-acetylfucosamine:lipid II N-acetylfucosaminyltransferase		GO:0008417|GO:0009246|GO:0036065
NA23_RS00710		NA23_RS00710	NA23_RS02400	0	332	0	0	0	0	83	0	0	0	0	0	590	726	0.99	-2.79714				significant	TDP-N-acetylfucosamine:lipid II N-acetylfucosaminyltransferase		GO:0008417|GO:0009246|GO:0036065
NA23_RS00710		NA23_RS00710	NA23_RS06780	0	119	0	0	0	0	0	0	0	0	0	0	589	622	0.99	-2.79714				significant	TDP-N-acetylfucosamine:lipid II N-acetylfucosaminyltransferase		GO:0008417|GO:0009246|GO:0036065
NA23_RS00710		NA23_RS00710	NA23_RS06500	0	341	0	0	0	0	126	0	0	0	0	0	592	744	0.99	-2.79714				significant	TDP-N-acetylfucosamine:lipid II N-acetylfucosaminyltransferase		GO:0008417|GO:0009246|GO:0036065
NA23_RS00710		NA23_RS00710	NA23_RS06395	0	0	0	0	0	0	0	0	0	0	0	0	591	591	0.99	-2.79714				significant	TDP-N-acetylfucosamine:lipid II N-acetylfucosaminyltransferase		GO:0008417|GO:0009246|GO:0036065
NA23_RS00710		NA23_RS00710	NA23_RS01550	0	57	0	0	0	0	0	0	0	0	0	0	591	597	0.99	-2.79714				significant	TDP-N-acetylfucosamine:lipid II N-acetylfucosaminyltransferase		GO:0008417|GO:0009246|GO:0036065
NA23_RS00710		NA23_RS00710	NA23_RS04770	0	307	0	0	0	0	125	0	0	0	0	0	592	730	0.99	-2.79714				significant	TDP-N-acetylfucosamine:lipid II N-acetylfucosaminyltransferase		GO:0008417|GO:0009246|GO:0036065
NA23_RS00710		NA23_RS00710	NA23_RS02595	0	41	0	0	0	0	0	0	0	0	0	0	590	590	0.99	-2.79714				significant	TDP-N-acetylfucosamine:lipid II N-acetylfucosaminyltransferase		GO:0008417|GO:0009246|GO:0036065
NA23_RS00710		NA23_RS00710	NA23_RS00890	0	119	0	0	0	0	125	0	0	0	0	0	571	640	0.99	-2.79714				significant	TDP-N-acetylfucosamine:lipid II N-acetylfucosaminyltransferase		GO:0008417|GO:0009246|GO:0036065
NA23_RS00710		NA23_RS00710	NA23_RS01205	0	47	0	0	0	0	0	0	0	0	0	0	591	593	0.99	-2.79714				significant	TDP-N-acetylfucosamine:lipid II N-acetylfucosaminyltransferase		GO:0008417|GO:0009246|GO:0036065
NA23_RS00710		NA23_RS00710	NA23_RS10935	0	120	0	0	0	0	86	0	0	0	0	0	591	642	0.99	-2.79714				significant	TDP-N-acetylfucosamine:lipid II N-acetylfucosaminyltransferase		GO:0008417|GO:0009246|GO:0036065
NA23_RS00710		NA23_RS00710	NA23_RS03355	0	341	0	0	0	0	80	0	0	0	0	0	595	733	0.99	-2.79714				significant	TDP-N-acetylfucosamine:lipid II N-acetylfucosaminyltransferase		GO:0008417|GO:0009246|GO:0036065
NA23_RS00710		NA23_RS00710	NA23_RS08700	0	341	0	0	0	0	124	0	0	0	0	0	595	745	0.99	-2.79714				significant	TDP-N-acetylfucosamine:lipid II N-acetylfucosaminyltransferase		GO:0008417|GO:0009246|GO:0036065
NA23_RS00710		NA23_RS00710	NA23_RS08405	0	300	0	0	0	0	75	0	0	0	0	0	591	712	0.99	-2.79714				significant	TDP-N-acetylfucosamine:lipid II N-acetylfucosaminyltransferase		GO:0008417|GO:0009246|GO:0036065
NA23_RS00710		NA23_RS00710	NA23_RS09760	0	300	0	0	0	0	75	0	0	0	0	0	591	712	0.99	-2.79714				significant	TDP-N-acetylfucosamine:lipid II N-acetylfucosaminyltransferase		GO:0008417|GO:0009246|GO:0036065
NA23_RS00710		NA23_RS00710	NA23_RS06910	0	55	0	0	0	0	0	0	0	0	0	0	578	584	0.99	-2.79714				significant	TDP-N-acetylfucosamine:lipid II N-acetylfucosaminyltransferase		GO:0008417|GO:0009246|GO:0036065
NA23_RS00710		NA23_RS00710	NA23_RS04680	0	341	0	0	0	0	0	0	0	0	0	0	233	472	0.99	-2.79714				significant	TDP-N-acetylfucosamine:lipid II N-acetylfucosaminyltransferase		GO:0008417|GO:0009246|GO:0036065
NA23_RS00710		NA23_RS00710	NA23_RS02155	0	332	0	0	0	0	83	0	0	0	0	0	590	726	0.99	-2.79714				significant	TDP-N-acetylfucosamine:lipid II N-acetylfucosaminyltransferase		GO:0008417|GO:0009246|GO:0036065
NA23_RS00710		NA23_RS00710	NA23_RS02355	0	123	0	0	0	0	0	0	0	0	0	0	591	625	0.99	-2.79714				significant	TDP-N-acetylfucosamine:lipid II N-acetylfucosaminyltransferase		GO:0008417|GO:0009246|GO:0036065
NA23_RS00710		NA23_RS00710	NA23_RS09820	0	333	0	0	0	0	135	0	0	0	0	0	283	550	0.99	-2.79714				significant	TDP-N-acetylfucosamine:lipid II N-acetylfucosaminyltransferase		GO:0008417|GO:0009246|GO:0036065
NA23_RS00710		NA23_RS00710	NA23_RS10005	0	45	0	0	0	0	0	0	123	0	0	0	589	625	0.99	-2.79714				significant	TDP-N-acetylfucosamine:lipid II N-acetylfucosaminyltransferase		GO:0008417|GO:0009246|GO:0036065
NA23_RS00710		NA23_RS00710	NA23_RS04205	0	0	0	0	0	0	78	0	0	0	0	0	593	608	0.99	-2.79714				significant	TDP-N-acetylfucosamine:lipid II N-acetylfucosaminyltransferase		GO:0008417|GO:0009246|GO:0036065
NA23_RS00710		NA23_RS00710	NA23_RS03745	0	341	0	0	0	0	0	0	345	0	0	0	0	549	0.99	-2.79714				significant	TDP-N-acetylfucosamine:lipid II N-acetylfucosaminyltransferase		GO:0008417|GO:0009246|GO:0036065
NA23_RS00710		NA23_RS00710	NA23_RS00730	409	341	0	0	0	0	0	0	0	0	0	0	59	601	0.99	-2.79714				significant	TDP-N-acetylfucosamine:lipid II N-acetylfucosaminyltransferase		GO:0008417|GO:0009246|GO:0036065
NA23_RS00710		NA23_RS00710	NA23_RS04775	0	332	0	0	0	0	0	0	0	0	0	0	194	438	0.99	-2.79714				significant	TDP-N-acetylfucosamine:lipid II N-acetylfucosaminyltransferase		GO:0008417|GO:0009246|GO:0036065
NA23_RS00710		NA23_RS00710	NA23_RS04620	0	42	0	0	0	0	127	0	0	0	0	0	594	630	0.99	-2.79714				significant	TDP-N-acetylfucosamine:lipid II N-acetylfucosaminyltransferase		GO:0008417|GO:0009246|GO:0036065
NA23_RS00710		NA23_RS00710	NA23_RS05890	0	0	0	0	0	0	0	0	347	0	0	0	144	417	0.99	-2.79714				significant	TDP-N-acetylfucosamine:lipid II N-acetylfucosaminyltransferase		GO:0008417|GO:0009246|GO:0036065
NA23_RS00710		NA23_RS00710	NA23_RS05835	0	0	0	0	0	0	0	0	0	0	0	0	591	591	0.99	-2.79714				significant	TDP-N-acetylfucosamine:lipid II N-acetylfucosaminyltransferase		GO:0008417|GO:0009246|GO:0036065
NA23_RS00710		NA23_RS00710	NA23_RS02845	0	341	0	0	0	0	128	0	0	0	0	0	208	505	0.99	-2.79714				significant	TDP-N-acetylfucosamine:lipid II N-acetylfucosaminyltransferase		GO:0008417|GO:0009246|GO:0036065
NA23_RS00710		NA23_RS00710	NA23_RS09095	0	73	0	0	0	0	90	0	0	0	0	0	589	623	0.99	-2.79714				significant	TDP-N-acetylfucosamine:lipid II N-acetylfucosaminyltransferase		GO:0008417|GO:0009246|GO:0036065
NA23_RS00710		NA23_RS00710	NA23_RS02820	0	68	0	0	0	0	73	0	0	0	0	0	593	617	0.99	-2.79714				significant	TDP-N-acetylfucosamine:lipid II N-acetylfucosaminyltransferase		GO:0008417|GO:0009246|GO:0036065
NA23_RS00710		NA23_RS00710	NA23_RS09280	0	122	0	0	0	0	0	0	0	0	0	0	589	623	0.99	-2.79714				significant	TDP-N-acetylfucosamine:lipid II N-acetylfucosaminyltransferase		GO:0008417|GO:0009246|GO:0036065
NA23_RS00710		NA23_RS00710	NA23_RS08885	0	94	0	0	0	0	0	0	0	0	0	0	590	612	0.99	-2.79714				significant	TDP-N-acetylfucosamine:lipid II N-acetylfucosaminyltransferase		GO:0008417|GO:0009246|GO:0036065
NA23_RS00710		NA23_RS00710	NA23_RS09170	0	307	0	0	0	0	153	0	0	0	0	0	593	740	0.99	-2.79714				significant	TDP-N-acetylfucosamine:lipid II N-acetylfucosaminyltransferase		GO:0008417|GO:0009246|GO:0036065
NA23_RS00710		NA23_RS00710	NA23_RS02275	0	55	0	0	0	0	0	0	0	0	0	0	578	584	0.99	-2.79714				significant	TDP-N-acetylfucosamine:lipid II N-acetylfucosaminyltransferase		GO:0008417|GO:0009246|GO:0036065
NA23_RS00710		NA23_RS00710	NA23_RS00715	593	82	0	0	0	0	0	0	0	0	0	0	0	610	0.99	-2.79714				significant	TDP-N-acetylfucosamine:lipid II N-acetylfucosaminyltransferase		GO:0008417|GO:0009246|GO:0036065
NA23_RS00710		NA23_RS00710	NA23_RS04980	0	0	0	0	0	0	0	0	0	0	0	0	593	593	0.99	-2.79714				significant	TDP-N-acetylfucosamine:lipid II N-acetylfucosaminyltransferase		GO:0008417|GO:0009246|GO:0036065
NA23_RS00710		NA23_RS00710	NA23_RS02835	0	115	0	0	0	0	0	0	0	0	0	0	589	620	0.99	-2.79714				significant	TDP-N-acetylfucosamine:lipid II N-acetylfucosaminyltransferase		GO:0008417|GO:0009246|GO:0036065
NA23_RS00710		NA23_RS00710	NA23_RS02220	0	341	0	0	0	0	0	0	0	0	0	0	593	720	0.99	-2.79714				significant	TDP-N-acetylfucosamine:lipid II N-acetylfucosaminyltransferase		GO:0008417|GO:0009246|GO:0036065
NA23_RS00710		NA23_RS00710	NA23_RS00705	483	315	0	0	0	0	75	0	0	0	0	0	148	683	0.99	-2.79714				significant	TDP-N-acetylfucosamine:lipid II N-acetylfucosaminyltransferase		GO:0008417|GO:0009246|GO:0036065
NA23_RS00710		NA23_RS00710	NA23_RS09215	0	93	0	0	0	0	0	0	0	0	0	0	574	597	0.99	-2.79714				significant	TDP-N-acetylfucosamine:lipid II N-acetylfucosaminyltransferase		GO:0008417|GO:0009246|GO:0036065
NA23_RS00710		NA23_RS00710	NA23_RS05455	0	341	0	0	0	0	146	0	0	0	0	0	0	413	0.99	-2.79714				significant	TDP-N-acetylfucosamine:lipid II N-acetylfucosaminyltransferase		GO:0008417|GO:0009246|GO:0036065
NA23_RS00710		NA23_RS00710	NA23_RS01180	0	74	0	0	0	0	0	0	0	0	0	0	589	603	0.99	-2.79714				significant	TDP-N-acetylfucosamine:lipid II N-acetylfucosaminyltransferase		GO:0008417|GO:0009246|GO:0036065
NA23_RS00710		NA23_RS00710	NA23_RS07020	0	94	0	0	0	0	0	0	0	0	0	0	591	613	0.99	-2.79714				significant	TDP-N-acetylfucosamine:lipid II N-acetylfucosaminyltransferase		GO:0008417|GO:0009246|GO:0036065
NA23_RS00710		NA23_RS00710	NA23_RS02965	0	113	0	0	0	0	373	0	0	0	0	0	591	752	0.99	-2.79714				significant	TDP-N-acetylfucosamine:lipid II N-acetylfucosaminyltransferase		GO:0008417|GO:0009246|GO:0036065
NA23_RS00710		NA23_RS00710	NA23_RS05170	0	341	0	0	0	0	0	0	0	900	0	0	594	970	0.99	-2.79714				significant	TDP-N-acetylfucosamine:lipid II N-acetylfucosaminyltransferase		GO:0008417|GO:0009246|GO:0036065
NA23_RS00710		NA23_RS00710	NA23_RS03795	0	55	0	0	0	0	0	0	0	0	0	0	578	584	0.99	-2.79714				significant	TDP-N-acetylfucosamine:lipid II N-acetylfucosaminyltransferase		GO:0008417|GO:0009246|GO:0036065
NA23_RS00710		NA23_RS00710	NA23_RS01540	0	121	0	0	0	0	0	0	0	0	0	0	594	627	0.99	-2.79714				significant	TDP-N-acetylfucosamine:lipid II N-acetylfucosaminyltransferase		GO:0008417|GO:0009246|GO:0036065
NA23_RS00710		NA23_RS00710	NA23_RS10830	0	118	0	0	0	0	81	0	0	0	0	0	594	642	0.99	-2.79714				significant	TDP-N-acetylfucosamine:lipid II N-acetylfucosaminyltransferase		GO:0008417|GO:0009246|GO:0036065
NA23_RS00710		NA23_RS00710	NA23_RS03255	0	94	0	0	0	0	0	0	0	0	0	0	588	610	0.99	-2.79714				significant	TDP-N-acetylfucosamine:lipid II N-acetylfucosaminyltransferase		GO:0008417|GO:0009246|GO:0036065
NA23_RS00710		NA23_RS00710	NA23_RS02600	0	121	0	0	0	0	80	0	0	0	0	0	591	640	0.99	-2.79714				significant	TDP-N-acetylfucosamine:lipid II N-acetylfucosaminyltransferase		GO:0008417|GO:0009246|GO:0036065
NA23_RS00710		NA23_RS00710	NA23_RS09175	0	312	0	0	0	0	0	0	0	900	0	0	589	969	0.99	-2.79714				significant	TDP-N-acetylfucosamine:lipid II N-acetylfucosaminyltransferase		GO:0008417|GO:0009246|GO:0036065
NA23_RS00710		NA23_RS00710	NA23_RS10940	0	341	0	0	0	0	80	0	0	0	0	0	175	456	0.99	-2.79714				significant	TDP-N-acetylfucosamine:lipid II N-acetylfucosaminyltransferase		GO:0008417|GO:0009246|GO:0036065
NA23_RS00710		NA23_RS00710	NA23_RS00335	0	94	0	0	0	0	0	0	0	0	0	0	588	610	0.99	-2.79714				significant	TDP-N-acetylfucosamine:lipid II N-acetylfucosaminyltransferase		GO:0008417|GO:0009246|GO:0036065
NA23_RS00710		NA23_RS00710	NA23_RS04865	0	122	0	0	0	0	0	0	0	0	0	0	593	627	0.99	-2.79714				significant	TDP-N-acetylfucosamine:lipid II N-acetylfucosaminyltransferase		GO:0008417|GO:0009246|GO:0036065
NA23_RS00710		NA23_RS00710	NA23_RS02245	0	341	0	0	0	0	124	0	0	0	0	0	594	745	0.99	-2.79714				significant	TDP-N-acetylfucosamine:lipid II N-acetylfucosaminyltransferase		GO:0008417|GO:0009246|GO:0036065
NA23_RS00710		NA23_RS00710	NA23_RS06840	0	60	0	0	0	0	77	0	0	0	0	0	589	612	0.99	-2.79714				significant	TDP-N-acetylfucosamine:lipid II N-acetylfucosaminyltransferase		GO:0008417|GO:0009246|GO:0036065
NA23_RS00710		NA23_RS00710	NA23_RS08695	0	170	0	0	0	0	0	0	0	0	0	0	572	629	0.99	-2.79714				significant	TDP-N-acetylfucosamine:lipid II N-acetylfucosaminyltransferase		GO:0008417|GO:0009246|GO:0036065
NA23_RS00710		NA23_RS00710	NA23_RS09725	0	328	0	0	0	0	0	0	0	0	0	0	590	712	0.99	-2.79714				significant	TDP-N-acetylfucosamine:lipid II N-acetylfucosaminyltransferase		GO:0008417|GO:0009246|GO:0036065
NA23_RS00710		NA23_RS00710	NA23_RS04555	0	94	0	0	0	0	0	0	0	0	0	0	591	613	0.99	-2.79714				significant	TDP-N-acetylfucosamine:lipid II N-acetylfucosaminyltransferase		GO:0008417|GO:0009246|GO:0036065
NA23_RS00710		NA23_RS00710	NA23_RS02675	0	341	0	0	0	0	0	0	124	0	0	0	234	519	0.99	-2.79714				significant	TDP-N-acetylfucosamine:lipid II N-acetylfucosaminyltransferase		GO:0008417|GO:0009246|GO:0036065
NA23_RS00710		NA23_RS00710	NA23_RS01645	0	341	0	0	0	0	80	0	0	0	0	0	161	446	0.99	-2.79714				significant	TDP-N-acetylfucosamine:lipid II N-acetylfucosaminyltransferase		GO:0008417|GO:0009246|GO:0036065
NA23_RS00710		NA23_RS00710	NA23_RS01480	0	326	0	0	0	0	0	0	0	0	0	0	594	714	0.99	-2.79714				significant	TDP-N-acetylfucosamine:lipid II N-acetylfucosaminyltransferase		GO:0008417|GO:0009246|GO:0036065
NA23_RS00710		NA23_RS00710	NA23_RS06775	0	119	0	0	0	0	0	0	0	0	0	0	589	622	0.99	-2.79714				significant	TDP-N-acetylfucosamine:lipid II N-acetylfucosaminyltransferase		GO:0008417|GO:0009246|GO:0036065
NA23_RS00710		NA23_RS00710	NA23_RS09940	0	118	0	0	0	0	0	0	0	0	0	0	579	612	0.99	-2.79714				significant	TDP-N-acetylfucosamine:lipid II N-acetylfucosaminyltransferase		GO:0008417|GO:0009246|GO:0036065
NA23_RS00710		NA23_RS00710	NA23_RS07105	0	303	0	0	0	0	0	0	0	0	0	0	582	696	0.99	-2.79714				significant	TDP-N-acetylfucosamine:lipid II N-acetylfucosaminyltransferase		GO:0008417|GO:0009246|GO:0036065
NA23_RS00710		NA23_RS00710	NA23_RS06020	0	92	0	0	0	0	0	0	0	0	0	0	593	614	0.99	-2.79714				significant	TDP-N-acetylfucosamine:lipid II N-acetylfucosaminyltransferase		GO:0008417|GO:0009246|GO:0036065
NA23_RS00710		NA23_RS00710	NA23_RS08025	0	341	0	0	0	0	127	0	0	0	0	0	0	400	0.99	-2.79714				significant	TDP-N-acetylfucosamine:lipid II N-acetylfucosaminyltransferase		GO:0008417|GO:0009246|GO:0036065
NA23_RS00710		NA23_RS00710	NA23_RS00145	0	45	0	0	0	0	0	0	123	0	0	0	589	625	0.99	-2.79714				significant	TDP-N-acetylfucosamine:lipid II N-acetylfucosaminyltransferase		GO:0008417|GO:0009246|GO:0036065
NA23_RS00710		NA23_RS00710	NA23_RS08120	0	122	35	0	0	0	80	0	0	0	0	0	595	644	0.99	-2.79714				significant	TDP-N-acetylfucosamine:lipid II N-acetylfucosaminyltransferase		GO:0008417|GO:0009246|GO:0036065
NA23_RS00710		NA23_RS00710	NA23_RS04510	0	341	0	0	0	0	0	0	0	0	0	0	148	414	0.99	-2.79714				significant	TDP-N-acetylfucosamine:lipid II N-acetylfucosaminyltransferase		GO:0008417|GO:0009246|GO:0036065
NA23_RS00710		NA23_RS00710	NA23_RS03005	0	341	0	0	0	0	79	0	0	0	0	0	101	406	0.99	-2.79714				significant	TDP-N-acetylfucosamine:lipid II N-acetylfucosaminyltransferase		GO:0008417|GO:0009246|GO:0036065
NA23_RS00710		NA23_RS00710	NA23_RS00555	0	124	0	0	0	0	0	0	0	0	0	0	589	624	0.99	-2.79714				significant	TDP-N-acetylfucosamine:lipid II N-acetylfucosaminyltransferase		GO:0008417|GO:0009246|GO:0036065
NA23_RS00710		NA23_RS00710	NA23_RS02420	0	296	0	0	0	0	0	0	0	0	0	0	194	408	0.99	-2.79714				significant	TDP-N-acetylfucosamine:lipid II N-acetylfucosaminyltransferase		GO:0008417|GO:0009246|GO:0036065
NA23_RS00710		NA23_RS00710	NA23_RS09800	0	315	0	0	0	0	125	0	0	0	0	0	592	734	0.99	-2.79714				significant	TDP-N-acetylfucosamine:lipid II N-acetylfucosaminyltransferase		GO:0008417|GO:0009246|GO:0036065
NA23_RS00710		NA23_RS00710	NA23_RS06325	0	341	0	0	0	0	87	0	0	0	0	0	164	453	0.99	-2.79714				significant	TDP-N-acetylfucosamine:lipid II N-acetylfucosaminyltransferase		GO:0008417|GO:0009246|GO:0036065
NA23_RS00710		NA23_RS00710	NA23_RS03205	0	0	0	0	0	0	0	0	0	0	0	0	578	578	0.99	-2.79714				significant	TDP-N-acetylfucosamine:lipid II N-acetylfucosaminyltransferase		GO:0008417|GO:0009246|GO:0036065
NA23_RS00710		NA23_RS00710	NA23_RS01470	0	311	0	0	0	0	80	0	0	0	0	0	593	719	0.99	-2.79714				significant	TDP-N-acetylfucosamine:lipid II N-acetylfucosaminyltransferase		GO:0008417|GO:0009246|GO:0036065
NA23_RS00710		NA23_RS00710	NA23_RS02960	0	312	0	0	0	0	0	0	0	900	0	0	589	969	0.99	-2.79714				significant	TDP-N-acetylfucosamine:lipid II N-acetylfucosaminyltransferase		GO:0008417|GO:0009246|GO:0036065
NA23_RS00710		NA23_RS00710	NA23_RS03060	0	45	0	0	0	0	0	0	123	0	0	0	589	625	0.99	-2.79714				significant	TDP-N-acetylfucosamine:lipid II N-acetylfucosaminyltransferase		GO:0008417|GO:0009246|GO:0036065
NA23_RS00710		NA23_RS00710	NA23_RS06610	0	273	0	0	0	0	0	0	0	0	0	0	591	689	0.99	-2.79714				significant	TDP-N-acetylfucosamine:lipid II N-acetylfucosaminyltransferase		GO:0008417|GO:0009246|GO:0036065
NA23_RS00710		NA23_RS00710	NA23_RS09890	0	341	0	0	0	0	126	0	0	0	0	0	592	744	0.99	-2.79714				significant	TDP-N-acetylfucosamine:lipid II N-acetylfucosaminyltransferase		GO:0008417|GO:0009246|GO:0036065
NA23_RS00710		NA23_RS00710	NA23_RS04720	0	208	0	0	0	0	168	0	0	0	0	0	188	418	0.99	-2.79714				significant	TDP-N-acetylfucosamine:lipid II N-acetylfucosaminyltransferase		GO:0008417|GO:0009246|GO:0036065
NA23_RS00710		NA23_RS00710	NA23_RS03435	0	341	0	0	0	0	0	0	0	0	0	0	595	721	0.99	-2.79714				significant	TDP-N-acetylfucosamine:lipid II N-acetylfucosaminyltransferase		GO:0008417|GO:0009246|GO:0036065
NA23_RS00710		NA23_RS00710	NA23_RS01840	0	341	0	0	0	0	0	0	0	0	0	0	129	401	0.99	-2.79714				significant	TDP-N-acetylfucosamine:lipid II N-acetylfucosaminyltransferase		GO:0008417|GO:0009246|GO:0036065
NA23_RS00710		NA23_RS00710	NA23_RS06620	0	273	0	0	0	0	0	0	0	0	0	0	591	689	0.99	-2.79714				significant	TDP-N-acetylfucosamine:lipid II N-acetylfucosaminyltransferase		GO:0008417|GO:0009246|GO:0036065
NA23_RS00710		NA23_RS00710	NA23_RS08600	0	341	0	0	0	0	124	0	0	0	0	0	80	422	0.99	-2.79714				significant	TDP-N-acetylfucosamine:lipid II N-acetylfucosaminyltransferase		GO:0008417|GO:0009246|GO:0036065
NA23_RS00710		NA23_RS00710	NA23_RS02955	0	309	0	0	0	0	0	0	0	900	0	0	589	969	0.99	-2.79714				significant	TDP-N-acetylfucosamine:lipid II N-acetylfucosaminyltransferase		GO:0008417|GO:0009246|GO:0036065
NA23_RS00710		NA23_RS00710	NA23_RS05865	0	44	0	0	0	0	77	0	0	0	0	0	595	611	0.99	-2.79714				significant	TDP-N-acetylfucosamine:lipid II N-acetylfucosaminyltransferase		GO:0008417|GO:0009246|GO:0036065
NA23_RS00710		NA23_RS00710	NA23_RS08070	0	47	0	0	0	0	0	0	0	0	0	0	591	593	0.99	-2.79714				significant	TDP-N-acetylfucosamine:lipid II N-acetylfucosaminyltransferase		GO:0008417|GO:0009246|GO:0036065
NA23_RS00710		NA23_RS00710	NA23_RS00085	0	341	0	0	0	0	95	0	0	0	0	0	595	737	0.99	-2.79714				significant	TDP-N-acetylfucosamine:lipid II N-acetylfucosaminyltransferase		GO:0008417|GO:0009246|GO:0036065
NA23_RS00710		NA23_RS00710	NA23_RS03175	0	92	0	0	0	0	0	0	0	0	0	0	590	611	0.99	-2.79714				significant	TDP-N-acetylfucosamine:lipid II N-acetylfucosaminyltransferase		GO:0008417|GO:0009246|GO:0036065
NA23_RS00710		NA23_RS00710	NA23_RS07940	0	121	0	0	0	0	0	0	0	0	0	0	592	626	0.99	-2.79714				significant	TDP-N-acetylfucosamine:lipid II N-acetylfucosaminyltransferase		GO:0008417|GO:0009246|GO:0036065
NA23_RS00710		NA23_RS00710	NA23_RS02285	0	122	0	0	0	0	203	0	0	0	0	0	290	459	0.99	-2.79714				significant	TDP-N-acetylfucosamine:lipid II N-acetylfucosaminyltransferase		GO:0008417|GO:0009246|GO:0036065
NA23_RS00710		NA23_RS00710	NA23_RS07935	0	321	0	0	0	0	0	0	0	0	0	0	594	712	0.99	-2.79714				significant	TDP-N-acetylfucosamine:lipid II N-acetylfucosaminyltransferase		GO:0008417|GO:0009246|GO:0036065
NA23_RS00710		NA23_RS00710	NA23_RS05275	0	306	0	0	0	0	0	0	0	0	0	0	229	442	0.99	-2.79714				significant	TDP-N-acetylfucosamine:lipid II N-acetylfucosaminyltransferase		GO:0008417|GO:0009246|GO:0036065
NA23_RS00710		NA23_RS00710	NA23_RS00720	517	341	0	0	0	0	0	0	0	0	0	0	149	705	0.99	-2.79714				significant	TDP-N-acetylfucosamine:lipid II N-acetylfucosaminyltransferase		GO:0008417|GO:0009246|GO:0036065
NA23_RS00710		NA23_RS00710	NA23_RS03210	0	303	0	0	0	0	0	0	0	0	0	0	582	696	0.99	-2.79714				significant	TDP-N-acetylfucosamine:lipid II N-acetylfucosaminyltransferase		GO:0008417|GO:0009246|GO:0036065
NA23_RS00710		NA23_RS00710	NA23_RS08210	0	0	0	0	0	0	0	0	0	0	0	0	594	594	0.99	-2.79714				significant	TDP-N-acetylfucosamine:lipid II N-acetylfucosaminyltransferase		GO:0008417|GO:0009246|GO:0036065
NA23_RS00710		NA23_RS00710	NA23_RS09185	0	119	0	0	0	0	0	0	0	900	0	0	176	921	0.99	-2.79714				significant	TDP-N-acetylfucosamine:lipid II N-acetylfucosaminyltransferase		GO:0008417|GO:0009246|GO:0036065
NA23_RS00710		NA23_RS00710	NA23_RS08340	0	325	0	0	0	0	228	0	0	0	0	0	591	768	0.99	-2.79714				significant	TDP-N-acetylfucosamine:lipid II N-acetylfucosaminyltransferase		GO:0008417|GO:0009246|GO:0036065
NA23_RS00710		NA23_RS00710	NA23_RS09010	0	341	0	0	0	0	0	0	0	0	0	0	595	721	0.99	-2.79714				significant	TDP-N-acetylfucosamine:lipid II N-acetylfucosaminyltransferase		GO:0008417|GO:0009246|GO:0036065
NA23_RS00710		NA23_RS00710	NA23_RS10835	0	341	0	0	0	0	0	0	0	0	0	0	589	717	0.99	-2.79714				significant	TDP-N-acetylfucosamine:lipid II N-acetylfucosaminyltransferase		GO:0008417|GO:0009246|GO:0036065
NA23_RS00710		NA23_RS00710	NA23_RS07665	0	313	0	0	0	0	167	0	0	0	0	0	593	746	0.99	-2.79714				significant	TDP-N-acetylfucosamine:lipid II N-acetylfucosaminyltransferase		GO:0008417|GO:0009246|GO:0036065
NA23_RS00710		NA23_RS00710	NA23_RS08500	0	341	0	0	0	0	0	0	0	0	0	0	149	415	0.99	-2.79714				significant	TDP-N-acetylfucosamine:lipid II N-acetylfucosaminyltransferase		GO:0008417|GO:0009246|GO:0036065
NA23_RS00710		NA23_RS00710	NA23_RS04225	0	0	0	0	0	0	0	0	0	0	0	0	591	591	0.99	-2.79714				significant	TDP-N-acetylfucosamine:lipid II N-acetylfucosaminyltransferase		GO:0008417|GO:0009246|GO:0036065
NA23_RS00710		NA23_RS00710	NA23_RS01970	0	341	0	0	0	0	0	0	0	0	0	0	233	472	0.99	-2.79714				significant	TDP-N-acetylfucosamine:lipid II N-acetylfucosaminyltransferase		GO:0008417|GO:0009246|GO:0036065
NA23_RS00710		NA23_RS00710	NA23_RS04590	0	113	0	0	0	0	84	0	258	0	0	0	590	719	0.99	-2.79714				significant	TDP-N-acetylfucosamine:lipid II N-acetylfucosaminyltransferase		GO:0008417|GO:0009246|GO:0036065
NA23_RS00710		NA23_RS00710	NA23_RS03420	0	325	0	0	0	0	228	0	0	0	0	0	591	768	0.99	-2.79714				significant	TDP-N-acetylfucosamine:lipid II N-acetylfucosaminyltransferase		GO:0008417|GO:0009246|GO:0036065
NA23_RS00710		NA23_RS00710	NA23_RS10895	0	303	0	0	0	0	0	0	0	0	0	0	582	696	0.99	-2.79714				significant	TDP-N-acetylfucosamine:lipid II N-acetylfucosaminyltransferase		GO:0008417|GO:0009246|GO:0036065
NA23_RS00710		NA23_RS00710	NA23_RS02240	0	341	0	0	0	0	249	0	351	0	0	0	595	852	0.99	-2.79714				significant	TDP-N-acetylfucosamine:lipid II N-acetylfucosaminyltransferase		GO:0008417|GO:0009246|GO:0036065
NA23_RS00710		NA23_RS00710	NA23_RS04595	0	45	0	0	0	0	0	0	123	0	0	0	589	625	0.99	-2.79714				significant	TDP-N-acetylfucosamine:lipid II N-acetylfucosaminyltransferase		GO:0008417|GO:0009246|GO:0036065
NA23_RS00710		NA23_RS00710	NA23_RS09180	0	341	0	0	0	0	0	0	0	0	0	0	592	719	0.99	-2.79714				significant	TDP-N-acetylfucosamine:lipid II N-acetylfucosaminyltransferase		GO:0008417|GO:0009246|GO:0036065
NA23_RS00710		NA23_RS00710	NA23_RS07470	0	91	0	0	0	0	84	0	0	800	0	0	595	923	0.99	-2.79714				significant	TDP-N-acetylfucosamine:lipid II N-acetylfucosaminyltransferase		GO:0008417|GO:0009246|GO:0036065
NA23_RS00710		NA23_RS00710	NA23_RS00505	0	341	0	0	0	0	623	0	0	0	0	0	0	740	0.99	-2.79714				significant	TDP-N-acetylfucosamine:lipid II N-acetylfucosaminyltransferase		GO:0008417|GO:0009246|GO:0036065
NA23_RS00710		NA23_RS00710	NA23_RS02980	0	227	0	0	0	0	80	0	122	0	0	0	592	711	0.99	-2.79714				significant	TDP-N-acetylfucosamine:lipid II N-acetylfucosaminyltransferase		GO:0008417|GO:0009246|GO:0036065
NA23_RS00710		NA23_RS00710	NA23_RS04500	0	73	0	0	0	0	0	0	0	0	0	0	590	603	0.99	-2.79714				significant	TDP-N-acetylfucosamine:lipid II N-acetylfucosaminyltransferase		GO:0008417|GO:0009246|GO:0036065
NA23_RS00710		NA23_RS00710	NA23_RS00785	0	303	0	0	0	0	0	0	0	0	0	0	590	702	0.99	-2.79714				significant	TDP-N-acetylfucosamine:lipid II N-acetylfucosaminyltransferase		GO:0008417|GO:0009246|GO:0036065
NA23_RS00710		NA23_RS00710	NA23_RS08540	0	55	0	0	0	0	0	0	0	0	0	0	578	584	0.99	-2.79714				significant	TDP-N-acetylfucosamine:lipid II N-acetylfucosaminyltransferase		GO:0008417|GO:0009246|GO:0036065
NA23_RS00710		NA23_RS00710	NA23_RS05785	0	320	0	0	0	0	124	0	0	0	0	0	595	737	0.99	-2.79714				significant	TDP-N-acetylfucosamine:lipid II N-acetylfucosaminyltransferase		GO:0008417|GO:0009246|GO:0036065
NA23_RS00710		NA23_RS00710	NA23_RS05615	0	313	0	0	0	0	0	0	0	0	0	0	179	411	0.99	-2.79714				significant	TDP-N-acetylfucosamine:lipid II N-acetylfucosaminyltransferase		GO:0008417|GO:0009246|GO:0036065
NA23_RS00710		NA23_RS00710	NA23_RS01600	0	114	0	0	0	0	74	0	0	0	0	0	592	636	0.99	-2.79714				significant	TDP-N-acetylfucosamine:lipid II N-acetylfucosaminyltransferase		GO:0008417|GO:0009246|GO:0036065
NA23_RS00710		NA23_RS00710	NA23_RS06515	0	58	0	0	0	0	80	0	0	0	0	0	591	614	0.99	-2.79714				significant	TDP-N-acetylfucosamine:lipid II N-acetylfucosaminyltransferase		GO:0008417|GO:0009246|GO:0036065
NA23_RS00710		NA23_RS00710	NA23_RS01405	0	329	0	0	0	0	76	0	0	0	0	0	589	722	0.99	-2.79714				significant	TDP-N-acetylfucosamine:lipid II N-acetylfucosaminyltransferase		GO:0008417|GO:0009246|GO:0036065
NA23_RS00710		NA23_RS00710	NA23_RS08770	0	341	0	0	0	0	173	0	0	0	0	0	590	757	0.99	-2.79714				significant	TDP-N-acetylfucosamine:lipid II N-acetylfucosaminyltransferase		GO:0008417|GO:0009246|GO:0036065
NA23_RS00710		NA23_RS00710	NA23_RS07090	0	309	0	0	0	0	0	0	0	0	0	0	589	703	0.99	-2.79714				significant	TDP-N-acetylfucosamine:lipid II N-acetylfucosaminyltransferase		GO:0008417|GO:0009246|GO:0036065
NA23_RS00710		NA23_RS00710	NA23_RS08745	0	148	0	0	0	0	124	0	0	0	0	0	589	666	0.99	-2.79714				significant	TDP-N-acetylfucosamine:lipid II N-acetylfucosaminyltransferase		GO:0008417|GO:0009246|GO:0036065
NA23_RS00710		NA23_RS00710	NA23_RS03350	0	341	0	0	0	0	125	0	0	0	0	0	595	746	0.99	-2.79714				significant	TDP-N-acetylfucosamine:lipid II N-acetylfucosaminyltransferase		GO:0008417|GO:0009246|GO:0036065
[truncated: 23,906 more rows]

## Sheet: Sheet 2. InterProScan & EggNOG
DataSet S3. Sheet 2. Detailed analysis of CDS
[truncated: 1,898 more rows]
[truncated: 46 more columns]
